# Supplementary material for: Single-cell analysis reveals the chemotherapy-induced cellular reprogramming and novel therapeutic targets in relapsed/refractory acute myeloid leukemia
Source: Leukemia. 2022 Dec 21;37(2):308–25. doi: 10.1038/s41375-022-01789-6 (PMC9898038; doi:10.1038/s41375-022-01789-6)
Supplement: Supplementary file 2 — Supplementary Tables [file 41375_2022_1789_MOESM2_ESM.xlsx]

## Sheet: Supplementary Table 1
Supplementary Table 1. Clinical characteristics and scRNA-seq information of patients in this study
Patient ID	FAB subtype	Age	Sex	Morphologic blast percentage(%)	Cell number	Cell number after filtering	Mean genes/cell	Mutations	Cytogenetics	Translocation	Treatments	Data Source
Pt#1	M5	60	M	21.2	7858	7022	1875	NRAS(Q61K)	46, XY, t(6;11)(q27;q23)	MLL-AF6	Cytarabine, Homoharringtonine and Decitabine	in-house
Pt#2	M1	68	M	60.4	4764	4036	2218	TET2(I1762V;H1756fs;exon8:c.3955-2A>G), NPM1(W288fs)	45, X, -Y	NA	Cytarabine, Aclarubicin and Decitabine	in-house
Pt#3 (Dx)	M5	63	M	76	12911	12664	2429	CBL(p.R420Q)，KIT(P.D816V)，SRSF2(p.P95H)，FLT3-TKD(p.N841I)	46, XY[15]	WTI positive	newly diagnosed AML, pre-treatment	in-house
Pt#3 (Refr.)	M5	63	M	54.8	11767	10200	2135	CBL(p.R420Q)，KIT(P.D816V)，SRSF2(p.P95H)，FLT3-TKD(p.N841I, NRAS(p.G12D)	46, XY, -7, del(9)(q31q32), del(21)(q22)	WTI positive	Cytarabine, Aclarubicin and Decitabine	in-house
Pt#4	M2	75	M	84.8	10355	5217	2473	IDH1(R132H), CEBPA(Q41X), NPM1(W288fs*12), DNMT3A(R729F), FLT3- TKD(D835H), KRAS(G12V), NRAS(G12C,G12S), TET2(I1762V), GATA2 SNP(A164T)	46, XX[20]	WTI positive	Cytarabine and Homoharringtonine	in-house
Pt#5	M2	78	F	9.6	4426	4177	2008	TET2(N535fs), NPM1(W288fs), ASXL1(G652S)	46, XX[20]	NA	Cytarabine, Aclarubicin and Decitabine	in-house
Pt#6	M1	69	F	96	9033	8903	1079	TET2(exon7: c.3804-2A>G; p.H435fs; p.I1762V), KIT(p.D816V), NPM1(p.W288FS*12), CEBPA(p.P204fs)	46, XX[20]	NA	Cytarabine, Aclarubicin and Decitabine	in-house
Pt#7	M5	63	F	10.8	5152	4596	1781	CSF3R(S624L), MLL(V3865I)	46, XY[15]	NA	Cytarabine, Aclarubicin and Decitabine	in-house
Pt#8	M3	29	F	72.4	11471	8951	1630	NA	t(15;17)(q24;q21)[2]/47,idem,+8[3]/48,idem,+8,+8[3]	PML-RARa	newly diagnosed AML, pre-treatment	in-house
Pt#9 (Dx)	M2	70	F	29.6	8278	7452	2207	FLT3-TKD (p.D835Y; p.D835V)	46, XX[20]	WT1 positive	newly diagnosed AML, pre-treatment	in-house
Pt#9 (Refr.)	M2	70	F	34.8	10205	8022	2890	FLT3-TKD(p.D835Y; p.D835V)	46, XX[20]	NA	Cytarabine, Aclarubicin and Decitabine	in-house
PT#10 (Dx)	M2	66	F	71.2	14079	12629	1581	FIT3-ITD	46, XX[20]	WT1 positive	newly diagnosed AML, pre-treatment	in-house
PT#10 (PR)	M2	66	F	6.4	12112	9783	1763	FIT3-ITD	NA	NA	Cytarabine, Aclarubicin and Decitabine	in-house
AML-556(D0)	NA	70	M	79	2328	2328	1145	DNMT3A NM_175629 c.2644C>T p.R882C (43.5%) /// NPM1 NM_002520 c.859_860insTCTG p.W288fs*>9 (35.8%) /// NRAS NM_002524 c.183A>T p.Q61H (43.8%) /// NRAS NM_002524 c.35G>A p.G12D (3.8%) /// TET2 NM_001127208 c.3176C>G p.S1059* (37.0%) /// TET2 NM_001127208 c.5412_5413insA p.L1804fs* (34.4%) /// ATM NM_000051 c.6067G>A p.G2023R (51.9%, VUS)	46,XY	NA	Newly diagnosed AML with myelomonocytic differentiation, pre-treatment.	GSE116256
AML-556(D15)	NA	70	M	0	1203	1203	827	Not performed	NA	NA	D15 post-induction chemotherapy.	GSE116256
AML-556(D31)	NA	70	M	4	1451	1451	1115	Not performed	46,XY[20]	NA	D31 post-induction chemotherapy.	GSE116256
AML-329(D0)	NA	73	F	37	525	525	1142	NPM1 NM_002520 c.859_860insTCTG p.W288fs*>9 (49.3%) /// NOTCH1 NM_017617 c.5273G>A p.R1758H (67.9%, VUS) /// SMC3 NM_005445 c.3449A>G p.D1150G (45.1%, VUS) /// FLT3-ITD NM_004119 c.1800_1800insCTACGTTGATTTCAGAGAATATGA	46,XX[20]	NA	Newly diagnosed AML with monocytic differentiation, pre-treatment.	GSE116256
AML-D329(D20)	NA	73	F	<1	953	953	1169	Unknown	Unknown	NA	Day20 post 7+3 induction chemotherapy, ablated marrow.	GSE116256
AML-329(D37)	NA	73	F	3	224	224	1135	Unknown	Unknown	NA	Day 37 post 7+3 induction chemotherapy	GSE116256
AML-707B(D0)	NA	26	M	6	1673	1673	829	Unknown	Unknown	NA	Newly diagnosed AML, pre-treatment.	GSE116256
AML-707B(D18)	NA	26	M	4	387	387	997	None Detected	46,XY[20]	NA	Day 17 post 7+3 induction chemotherapy.	GSE116256
AML-707B(D41)	NA	26	M	4	84	84	935	Unknown	46,XY[20]	NA	Day 40 post 7+3 induction chemotherapy.	GSE116256

## Sheet: Supplementary Table 2
Supplementary Table 2. Highly expressed genes in each cellular state
Cluster	Gene	avg_logFC	pct.1	pct.2	p_val	p_val_adj
QSC	SPINK2	1.42165	0.55	0.207	0	0
QSC	CD99	1.02362	0.942	0.47	0	0
QSC	ANGPT1	1.00405	0.821	0.151	0	0
QSC	MSI2	0.927331	0.846	0.292	0	0
QSC	RHEX	0.913313	0.741	0.189	0	0
QSC	LDHB	0.865984	0.969	0.514	0	0
QSC	2021-09-06	0.831556	0.955	0.479	0	0
QSC	SOX4	0.813796	0.966	0.409	0	0
QSC	CALCOCO2	0.751908	0.854	0.382	0	0
QSC	EGFL7	0.74856	0.52	0.125	0	0
QSC	FAM30A	0.734491	0.57	0.138	0	0
QSC	CD38	0.706751	0.481	0.175	0	0
QSC	HOPX	0.701646	0.381	0.085	0	0
QSC	NPR3	0.698997	0.54	0.067	0	0
QSC	CDK6	0.669999	0.946	0.485	0	0
QSC	SMYD3	0.661373	0.601	0.133	0	0
QSC	PDLIM1	0.653909	0.608	0.198	0	0
QSC	ZBTB20	0.651134	0.737	0.258	0	0
QSC	CHST12	0.64559	0.773	0.251	0	0
QSC	ITGA4	0.637021	0.862	0.389	0	0
QSC	H2AFY	0.624291	0.955	0.647	0	0
QSC	RPS2	0.619989	0.997	0.79	0	0
QSC	TSC22D1	0.617481	0.631	0.171	0	0
QSC	TFPI	0.615003	0.638	0.111	0	0
QSC	SNHG7	0.612535	0.861	0.385	0	0
QSC	SMIM24	0.605782	0.718	0.195	0	0
QSC	ZNRF1	0.603323	0.802	0.258	0	0
QSC	RPL10A	0.600918	0.996	0.694	0	0
QSC	C1QTNF4	0.59599	0.569	0.182	0	0
QSC	HINT1	0.592911	0.99	0.654	0	0
QSC	PRKACB	0.590865	0.793	0.268	0	0
QSC	IKZF2	0.587993	0.4	0.046	0	0
QSC	PNISR	0.585521	0.977	0.616	0	0
QSC	RPS4X	0.58129	0.997	0.77	0	0
QSC	TFDP2	0.580288	0.891	0.331	0	0
QSC	CD7	0.579455	0.266	0.037	0	0
QSC	TESPA1	0.579006	0.62	0.126	0	0
QSC	DDAH2	0.577037	0.822	0.287	0	0
QSC	RPL3	0.568497	0.997	0.751	0	0
QSC	CXXC5	0.562603	0.757	0.223	0	0
QSC	2021-09-11	0.562039	0.721	0.268	0	0
QSC	SSBP2	0.557786	0.76	0.215	0	0
QSC	GATA2	0.555967	0.626	0.145	0	0
QSC	EEF1A1	0.55356	0.999	0.894	0	0
QSC	CD47	0.553516	0.881	0.438	0	0
QSC	ZFAS1	0.552572	0.986	0.638	0	0
QSC	GABPB1-AS1	0.551573	0.856	0.363	0	0
QSC	HMGN3	0.542167	0.797	0.4	0	0
QSC	IGLL1	0.537673	0.398	0.102	0	0
QSC	SNHG8	0.536926	0.908	0.45	0	0
QSC	ALDH1A1	0.536795	0.389	0.058	0	0
QSC	RACK1	0.535249	0.997	0.744	0	0
QSC	RPS18	0.533877	0.997	0.808	0	0
QSC	RPS3	0.528247	0.998	0.798	0	0
QSC	SLC38A1	0.526224	0.606	0.184	0	0
QSC	RPS5	0.525803	0.995	0.673	0	0
QSC	CASP3	0.52554	0.663	0.253	0	0
QSC	RPL15	0.524839	0.998	0.766	0	0
QSC	HPGDS	0.524548	0.319	0.048	0	0
QSC	RPL29	0.521474	0.997	0.765	0	0
QSC	AHNAK	0.519455	0.806	0.408	0	0
QSC	RPS27	0.518539	0.998	0.834	0	0
QSC	HNRNPA1	0.514987	0.992	0.629	0	0
QSC	HSP90AB1	0.507431	0.988	0.614	0	0
QSC	RPL10	0.507101	0.999	0.819	0	0
QSC	NOP53	0.504522	0.921	0.473	0	0
QSC	LUC7L3	0.502411	0.968	0.538	0	0
QSC	GUCY1A1	0.498336	0.551	0.111	0	0
QSC	EBPL	0.497558	0.845	0.337	0	0
QSC	NPM1	0.496692	0.989	0.62	0	0
QSC	CTSW	0.495562	0.459	0.109	0	0
QSC	RPL26	0.487893	0.998	0.794	0	0
QSC	DAD1	0.487018	0.898	0.49	0	0
QSC	RPL5	0.487007	0.998	0.747	0	0
QSC	PNN	0.481887	0.918	0.48	0	0
QSC	EEF1B2	0.481019	0.995	0.683	0	0
QSC	DST	0.480532	0.458	0.148	0	0
QSC	MYCN	0.479619	0.457	0.099	0	0
QSC	ARID1B	0.475665	0.957	0.52	0	0
QSC	CNST	0.473386	0.643	0.169	0	0
QSC	MIR181A1HG	0.471826	0.582	0.137	0	0
QSC	AC084033.3	0.470847	0.873	0.43	0	0
QSC	C6orf48	0.47005	0.779	0.329	0	0
QSC	SLC39A3	0.467955	0.722	0.241	0	0
QSC	AMD1	0.466776	0.905	0.465	0	0
QSC	ATP6V0A2	0.466512	0.556	0.151	0	0
QSC	HSH2D	0.465437	0.807	0.36	0	0
QSC	RPL31	0.461735	0.993	0.69	0	0
QSC	RPS23	0.461042	0.997	0.814	0	0
QSC	RPL23A	0.459957	0.998	0.733	0	0
QSC	CAVIN2	0.459943	0.428	0.112	0	0
QSC	RALA	0.455016	0.693	0.22	0	0
QSC	RPL7A	0.455001	0.997	0.776	0	0
QSC	RPL37A	0.453729	0.998	0.797	0	0
QSC	CD84	0.453703	0.78	0.376	0	0
QSC	TWISTNB	0.451445	0.724	0.288	0	0
QSC	TAF1D	0.450765	0.903	0.444	0	0
QSC	RPLP0	0.450253	0.995	0.694	0	0
QSC	RPL18	0.449586	0.998	0.77	0	0
QSC	RPS15A	0.44659	0.997	0.815	0	0
QSC	PHF14	0.445287	0.749	0.283	0	0
QSC	CALCRL	0.444205	0.387	0.078	0	0
QSC	PRSS57	0.444027	0.895	0.399	0	0
QSC	LYL1	0.443386	0.885	0.453	0	0
QSC	ITM2A	0.443177	0.533	0.187	0	0
QSC	MAP7	0.443058	0.671	0.195	0	0
QSC	CD34	0.442786	0.269	0.051	0	0
QSC	MACF1	0.442535	0.926	0.504	0	0
QSC	FOXC1	0.440721	0.587	0.203	0	0
QSC	RPSA	0.440062	0.995	0.695	0	0
QSC	DBI	0.439389	0.894	0.565	0	0
QSC	ANKRD28	0.439312	0.876	0.443	0	0
QSC	RPS3A	0.438498	0.999	0.831	0	0
QSC	RPL37	0.43261	0.998	0.867	0	0
QSC	RPL18A	0.431017	0.997	0.76	0	0
QSC	ARL6IP5	0.430742	0.929	0.552	0	0
QSC	ARGLU1	0.430634	0.938	0.521	0	0
QSC	EEF2	0.429261	0.994	0.66	0	0
QSC	BCL11A	0.428297	0.761	0.325	0	0
QSC	UBB	0.427329	0.982	0.625	0	0
QSC	RPS29	0.425466	0.997	0.821	0	0
QSC	RPL14	0.424676	0.997	0.74	0	0
QSC	F2R	0.424004	0.401	0.068	0	0
QSC	EIF1B	0.421236	0.818	0.458	0	0
QSC	EIF3E	0.420885	0.97	0.602	0	0
QSC	RPL17	0.42058	0.959	0.561	0	0
QSC	FAM117A	0.420129	0.577	0.155	0	0
QSC	TMEM173	0.418017	0.85	0.387	0	0
QSC	ZRANB2	0.416729	0.928	0.48	0	0
QSC	BTF3	0.415691	0.993	0.673	0	0
QSC	RPS6	0.415198	0.998	0.812	0	0
QSC	IQGAP2	0.414952	0.815	0.362	0	0
QSC	RPL32	0.413473	0.998	0.829	0	0
QSC	DNAJC1	0.413404	0.804	0.352	0	0
QSC	NRIP1	0.413333	0.763	0.312	0	0
QSC	MAT2A	0.413107	0.858	0.402	0	0
QSC	RPL38	0.411252	0.995	0.736	0	0
QSC	RPS27A	0.409384	0.999	0.835	0	0
QSC	SELENOH	0.408833	0.938	0.501	0	0
QSC	LAPTM4A	0.408405	0.813	0.363	0	0
QSC	FOXP1	0.405783	0.867	0.45	0	0
QSC	SRSF5	0.405654	0.955	0.607	0	0
QSC	ATP1B1	0.404599	0.472	0.103	0	0
QSC	RPS9	0.404019	0.997	0.863	0	0
QSC	TEC	0.400693	0.554	0.125	0	0
QSC	TPT1	0.398824	0.999	0.952	0	0
QSC	GSTP1	0.398263	0.944	0.679	0	0
QSC	RPS10	0.396916	0.998	0.786	0	0
QSC	COMT	0.396079	0.892	0.436	0	0
QSC	IL1B	0.394267	0.503	0.143	0	0
QSC	GNA15	0.394135	0.655	0.217	0	0
QSC	RPL24	0.393939	0.997	0.754	0	0
QSC	CASC15	0.393671	0.404	0.082	0	0
QSC	SLC39A10	0.393171	0.671	0.234	0	0
QSC	GTF2A2	0.392446	0.809	0.409	0	0
QSC	LRBA	0.390843	0.545	0.167	0	0
QSC	RPL13A	0.388444	0.998	0.794	0	0
QSC	RPL4	0.388109	0.993	0.663	0	0
QSC	MPG	0.387931	0.79	0.371	0	0
QSC	RPS21	0.3848	0.996	0.742	0	0
QSC	EIF4A2	0.383978	0.912	0.476	0	0
QSC	DYNLL1	0.382951	0.956	0.566	0	0
QSC	FTX	0.381719	0.816	0.351	0	0
QSC	SLC25A6	0.380253	0.939	0.521	0	0
QSC	RPL19	0.380102	0.998	0.8	0	0
QSC	YWHAE	0.379816	0.916	0.459	0	0
QSC	PRDX1	0.379796	0.854	0.448	0	0
QSC	DRAP1	0.379653	0.879	0.442	0	0
QSC	RPL35A	0.377063	0.998	0.807	0	0
QSC	CASP6	0.376349	0.546	0.159	0	0
QSC	INKA1	0.373919	0.559	0.16	0	0
QSC	LIMS1	0.371753	0.892	0.507	0	0
QSC	AKR1C3	0.37148	0.459	0.122	0	0
QSC	TMEM65	0.370276	0.62	0.196	0	0
QSC	RPL11	0.369464	0.998	0.813	0	0
QSC	TAOK3	0.369297	0.924	0.51	0	0
QSC	PARP1	0.368285	0.824	0.354	0	0
QSC	PEBP1	0.367094	0.903	0.439	0	0
QSC	FNBP1	0.366967	0.896	0.483	0	0
QSC	RPL13	0.363837	0.999	0.848	0	0
QSC	RPL30	0.363167	0.997	0.854	0	0
QSC	KRT18	0.36257	0.505	0.172	0	0
QSC	ZNF428	0.362421	0.703	0.263	0	0
QSC	CD82	0.361273	0.761	0.331	0	0
QSC	LEPROT	0.360692	0.872	0.442	0	0
QSC	PPP1R14B	0.36049	0.838	0.365	0	0
QSC	APEX1	0.36029	0.91	0.481	0	0
QSC	BAALC	0.360241	0.293	0.033	0	0
QSC	RPL41	0.360196	0.999	0.907	0	0
QSC	RPS12	0.360119	0.998	0.848	0	0
QSC	EPB41L4A-AS1	0.35981	0.624	0.239	0	0
QSC	PABPN1	0.359615	0.882	0.423	0	0
QSC	RPS15	0.359187	0.999	0.783	0	0
QSC	BEX4	0.358865	0.545	0.188	0	0
QSC	RPS25	0.355947	0.997	0.783	0	0
QSC	TRIM58	0.354106	0.429	0.075	0	0
QSC	ARHGAP22	0.353493	0.411	0.082	0	0
QSC	CD164	0.352029	0.901	0.532	0	0
QSC	RPS24	0.35011	0.998	0.851	0	0
QSC	RPL36A	0.35006	0.994	0.671	0	0
QSC	KIF2A	0.348564	0.661	0.269	0	0
QSC	SET	0.348219	0.986	0.639	0	0
QSC	CTNNBL1	0.347911	0.509	0.197	0	0
QSC	COMMD7	0.346152	0.746	0.314	0	0
QSC	RAP1B	0.343801	0.941	0.604	0	0
QSC	SINHCAF	0.343584	0.702	0.276	0	0
QSC	CCT2	0.343548	0.811	0.356	0	0
QSC	RNF125	0.341632	0.54	0.168	0	0
QSC	SNX5	0.341185	0.697	0.322	0	0
QSC	SARAF	0.340556	0.918	0.495	0	0
QSC	EIF3G	0.34026	0.868	0.443	0	0
QSC	EIF3D	0.33926	0.812	0.404	0	0
QSC	VPS36	0.33862	0.767	0.346	0	0
QSC	AKAP9	0.338379	0.871	0.457	0	0
QSC	ADA	0.338277	0.623	0.258	0	0
QSC	RPS19	0.337209	0.997	0.801	0	0
QSC	CDKN2C	0.335993	0.411	0.115	0	0
QSC	SYPL1	0.335641	0.789	0.349	0	0
QSC	GOLIM4	0.335143	0.601	0.229	0	0
QSC	HOXB3	0.333766	0.544	0.166	0	0
QSC	HACD1	0.33273	0.532	0.17	0	0
QSC	RPS7	0.332691	0.997	0.788	0	0
QSC	GLS	0.332562	0.718	0.276	0	0
QSC	CIRBP	0.332036	0.928	0.54	0	0
QSC	H1FX	0.331465	0.832	0.461	0	0
QSC	CNTRL	0.330922	0.812	0.403	0	0
QSC	RPL36	0.330511	0.998	0.781	0	0
QSC	IGF2BP2	0.330316	0.762	0.324	0	0
QSC	ODF2L	0.330031	0.638	0.24	0	0
QSC	TPP2	0.32922	0.637	0.256	0	0
QSC	TARBP1	0.327079	0.624	0.231	0	0
QSC	RPS14	0.326832	0.997	0.842	0	0
QSC	RSL1D1	0.325827	0.863	0.44	0	0
QSC	NUTM2B-AS1	0.325117	0.713	0.283	0	0
QSC	OCIAD2	0.323503	0.517	0.15	0	0
QSC	SMC4	0.322195	0.754	0.352	0	0
QSC	BPTF	0.322073	0.918	0.503	0	0
QSC	UFC1	0.320614	0.882	0.477	0	0
QSC	RPL6	0.320436	0.997	0.793	0	0
QSC	SPON2	0.319751	0.254	0.042	0	0
QSC	C3orf80	0.319714	0.421	0.113	0	0
QSC	NDUFB4	0.318614	0.905	0.491	0	0
QSC	APRT	0.317909	0.906	0.48	0	0
QSC	KDM5B	0.316017	0.813	0.362	0	0
QSC	EMID1	0.315694	0.451	0.106	0	0
QSC	RPL35	0.314757	0.996	0.72	0	0
QSC	CCS	0.313661	0.602	0.193	0	0
QSC	NT5C	0.311446	0.641	0.25	0	0
QSC	YBX3	0.311414	0.797	0.444	0	0
QSC	VDAC2	0.309193	0.819	0.397	0	0
QSC	KMT2A	0.309093	0.815	0.403	0	0
QSC	TRIM24	0.308571	0.611	0.217	0	0
QSC	LPIN1	0.30827	0.515	0.146	0	0
QSC	BAHCC1	0.308138	0.523	0.193	0	0
QSC	ZMYND8	0.307365	0.629	0.25	0	0
QSC	GTF3A	0.306667	0.882	0.472	0	0
QSC	RPL34	0.306665	0.998	0.863	0	0
QSC	RPL9	0.306489	0.998	0.833	0	0
QSC	NBDY	0.305613	0.682	0.286	0	0
QSC	AC090152.1	0.305093	0.445	0.12	0	0
QSC	FLT3	0.304078	0.557	0.229	0	0
QSC	ZNF326	0.30359	0.701	0.298	0	0
QSC	VANGL1	0.303379	0.416	0.093	0	0
QSC	SFPQ	0.302646	0.941	0.567	0	0
QSC	EIF2S3	0.30243	0.824	0.403	0	0
QSC	ABCC1	0.30021	0.441	0.119	0	0
QSC	ST13	0.299358	0.928	0.528	0	0
QSC	DDX5	0.29898	0.973	0.702	0	0
QSC	TPM4	0.29761	0.738	0.399	0	0
QSC	RPAIN	0.297596	0.696	0.293	0	0
QSC	COX7C	0.297464	0.984	0.64	0	0
QSC	UPF3A	0.297334	0.72	0.305	0	0
QSC	PBXIP1	0.296671	0.582	0.184	0	0
QSC	ETS2	0.296001	0.71	0.302	0	0
QSC	KTN1	0.295632	0.861	0.455	0	0
QSC	OLA1	0.295612	0.673	0.309	0	0
QSC	POLR1D	0.29558	0.879	0.476	0	0
QSC	CLNS1A	0.295509	0.803	0.383	0	0
QSC	EIF3M	0.294665	0.877	0.484	0	0
QSC	ESYT2	0.294499	0.605	0.239	0	0
QSC	PLEKHA5	0.29421	0.474	0.148	0	0
QSC	LSM2	0.293832	0.816	0.392	0	0
QSC	GPX4	0.293325	0.935	0.552	0	0
QSC	HNRNPA0	0.292654	0.855	0.426	0	0
QSC	CHD9	0.292119	0.854	0.431	0	0
QSC	UCP2	0.291379	0.679	0.292	0	0
QSC	MAGED2	0.291256	0.46	0.145	0	0
QSC	UBE2F	0.291194	0.476	0.142	0	0
QSC	RPL12	0.289775	0.998	0.801	0	0
QSC	GNAS	0.289645	0.987	0.699	0	0
QSC	SLC25A3	0.289487	0.966	0.609	0	0
QSC	KRT8	0.288753	0.469	0.162	0	0
QSC	RPS8	0.288733	0.998	0.811	0	0
QSC	ITPR2	0.288344	0.629	0.253	0	0
QSC	GOLGB1	0.287875	0.767	0.376	0	0
QSC	EIF3F	0.287394	0.883	0.503	0	0
QSC	ATRX	0.286847	0.909	0.506	0	0
QSC	COX20	0.286528	0.78	0.368	0	0
QSC	HOXB2	0.285751	0.436	0.111	0	0
QSC	LINC01089	0.285125	0.493	0.138	0	0
QSC	SCAI	0.284633	0.357	0.096	0	0
QSC	EID1	0.284121	0.925	0.54	0	0
QSC	NACA	0.283514	0.998	0.803	0	0
QSC	GALNT1	0.282952	0.837	0.43	0	0
QSC	NDUFA4	0.28284	0.936	0.557	0	0
QSC	ATP5F1C	0.281785	0.863	0.476	0	0
QSC	ETV6	0.281647	0.864	0.425	0	0
QSC	RNF220	0.28089	0.709	0.281	0	0
QSC	UBE2E3	0.280866	0.676	0.302	0	0
QSC	SPN	0.280758	0.971	0.658	0	0
QSC	MAPRE2	0.280453	0.536	0.179	0	0
QSC	EIF3H	0.280032	0.931	0.536	0	0
QSC	RNF5	0.280026	0.541	0.19	0	0
QSC	BZW2	0.27926	0.626	0.256	0	0
QSC	TOP2B	0.278936	0.857	0.453	0	0
QSC	JPX	0.278929	0.66	0.276	0	0
QSC	UBXN1	0.278495	0.818	0.412	0	0
QSC	CCDC88A	0.277867	0.852	0.459	0	0
QSC	PBX3	0.277704	0.629	0.251	0	0
QSC	TOMM20	0.277668	0.87	0.463	0	0
QSC	NLK	0.276969	0.502	0.162	0	0
QSC	PPDPF	0.276922	0.758	0.397	0	0
QSC	SUMO2	0.276353	0.977	0.658	0	0
QSC	C12orf57	0.275296	0.8	0.415	0	0
QSC	ZNF22	0.275214	0.788	0.373	0	0
QSC	CCNB1IP1	0.274706	0.599	0.26	0	0
QSC	ZNF521	0.274675	0.473	0.163	0	0
QSC	NAP1L1	0.27442	0.956	0.586	0	0
QSC	PPFIBP1	0.274208	0.453	0.136	0	0
QSC	IP6K2	0.273751	0.575	0.2	0	0
QSC	RPS16	0.272837	0.995	0.754	0	0
QSC	CHD4	0.272569	0.875	0.471	0	0
QSC	PHACTR4	0.272171	0.658	0.273	0	0
QSC	HERC2	0.271621	0.6	0.238	0	0
QSC	HOXA9	0.271337	0.683	0.294	0	0
QSC	GTF3C6	0.270709	0.755	0.357	0	0
QSC	ST8SIA6	0.270554	0.392	0.083	0	0
QSC	GSE1	0.269283	0.642	0.264	0	0
QSC	CBFA2T3	0.268707	0.579	0.199	0	0
QSC	SMIM26	0.268319	0.844	0.441	0	0
QSC	ZMIZ1	0.268185	0.614	0.227	0	0
QSC	RHOH	0.267572	0.368	0.083	0	0
QSC	PGM2L1	0.266801	0.452	0.146	0	0
QSC	SLC25A5	0.266643	0.903	0.499	0	0
QSC	RPL22L1	0.266037	0.844	0.434	0	0
QSC	ATP5MC2	0.265954	0.994	0.686	0	0
QSC	STAM	0.265924	0.486	0.155	0	0
QSC	RPAP2	0.265876	0.57	0.235	0	0
QSC	TTC3	0.265783	0.84	0.422	0	0
QSC	RASGRP3	0.264852	0.532	0.173	0	0
QSC	CAPRIN1	0.264604	0.801	0.395	0	0
QSC	UPF2	0.263414	0.784	0.368	0	0
QSC	JUP	0.263381	0.42	0.097	0	0
QSC	SDCCAG8	0.262905	0.71	0.3	0	0
QSC	CUTA	0.261575	0.839	0.423	0	0
QSC	RPL27A	0.261255	0.995	0.77	0	0
QSC	ELMO1	0.261224	0.618	0.212	0	0
QSC	CARD19	0.261075	0.571	0.213	0	0
QSC	SMDT1	0.260974	0.829	0.437	0	0
QSC	ZNF706	0.260781	0.803	0.429	0	0
QSC	VAV3	0.260744	0.577	0.189	0	0
QSC	RPL27	0.26025	0.994	0.775	0	0
QSC	NCL	0.259915	0.974	0.587	0	0
QSC	ZNF431	0.259795	0.629	0.265	0	0
QSC	ATXN7L3B	0.259784	0.757	0.37	0	0
QSC	MAN1A1	0.259765	0.504	0.161	0	0
QSC	IMPDH2	0.258996	0.707	0.329	0	0
QSC	ATP2C1	0.258874	0.563	0.196	0	0
QSC	MXD4	0.258722	0.615	0.253	0	0
QSC	ZNF33B	0.258423	0.51	0.173	0	0
QSC	SSB	0.258284	0.85	0.441	0	0
QSC	GRHPR	0.25758	0.637	0.289	0	0
QSC	TAGLN2	0.257507	0.974	0.71	0	0
QSC	PCM1	0.257363	0.868	0.463	0	0
QSC	GNPTAB	0.255845	0.655	0.294	0	0
QSC	COL24A1	0.255422	0.278	0.039	0	0
QSC	SMARCA2	0.254141	0.794	0.402	0	0
QSC	PPIA	0.253855	0.985	0.641	0	0
QSC	AES	0.253664	0.82	0.418	0	0
QSC	MRPL57	0.253619	0.863	0.466	0	0
QSC	GAB3	0.252885	0.516	0.17	0	0
QSC	CAMLG	0.250349	0.668	0.297	0	0
QSC	ESD	0.250071	0.73	0.379	0	0
QSC	IL18	0.271748	0.472	0.176	1.48219693752374e-323	6.67996515803199e-319
QSC	IGSF10	0.272787	0.431	0.147	5.43472210425371e-323	2.44932055794506e-318
QSC	PTMS	0.251708	0.582	0.264	1.97626258336499e-322	8.90662021070932e-318
QSC	TRGC1	0.316439	0.525	0.216	9.47321469336006e-320	4.26938839800351e-315
QSC	IGFBP7	0.468013	0.678	0.356	8.45926224645523e-316	3.81242030923244e-311
QSC	C9orf139	0.259275	0.514	0.21	5.70457864096465e-314	0
QSC	GDF11	0.34189	0.389	0.124	1.68829e-307	7.6088e-303
QSC	RPLP1	0.276385	0.999	0.903	2.35952e-303	1.06339e-298
QSC	RUFY1	0.34449	0.543	0.238	6.49392e-303	2.92668e-298
QSC	FTO	0.321654	0.549	0.249	1.67339e-297	7.54165e-293
QSC	RAB7B	0.316118	0.39	0.129	4.78559e-295	2.15677e-290
QSC	AC111000.4	0.267041	0.263	0.062	4.25982e-291	1.91982e-286
QSC	LGALS1	0.344259	0.846	0.553	2.74071e-289	1.23518e-284
QSC	CKB	0.434058	0.306	0.081	1.20194e-288	5.41689e-284
QSC	XIST	0.84293	0.265	0.059	3.54552e-285	1.59789e-280
QSC	KCNQ1OT1	0.412952	0.495	0.209	4.8102e-284	2.16786e-279
QSC	PCAT18	0.286805	0.32	0.091	2.87228e-275	1.29448e-270
QSC	MT-CYB	0.409758	0.997	0.901	6.62156e-274	2.98421e-269
QSC	MGLL	0.303263	0.403	0.145	5.97184e-272	2.69139e-267
QSC	PTPN14	0.392842	0.262	0.061	1.97709e-270	8.91037e-266
QSC	CD9	0.30512	0.331	0.102	1.35999e-265	6.1292e-261
QSC	CD52	0.40179	0.541	0.258	4.49984e-256	2.02799e-251
QSC	MT-ATP6	0.317985	0.998	0.947	4.70818e-242	2.12188e-237
QSC	ACSM3	0.270426	0.366	0.148	3.51864e-205	1.58578e-200
QSC	SLC40A1	0.285521	0.616	0.368	1.29922e-186	5.85531e-182
QSC	LMNA	0.389489	0.399	0.182	2.43144e-180	1.0958e-175
QSC	CRIP1	0.280473	0.422	0.21	1.52882e-161	6.89007e-157
QSC	MT-ND4	0.286225	0.995	0.936	1.38269e-153	6.23149e-149
QSC	LMO4	0.2637	0.556	0.391	2.00883e-92	9.05341e-88
QSC	VIM	0.460998	0.958	0.915	2.03262e-38	9.16063e-34
PSP	SOX4	1.24132	0.936	0.354	0	0
PSP	CTSG	0.99755	0.834	0.401	0	0
PSP	TWISTNB	0.992872	0.721	0.238	0	0
PSP	SELENOP	0.980569	0.606	0.107	0	0
PSP	FTO	0.95247	0.661	0.175	0	0
PSP	PRSS57	0.911203	0.852	0.355	0	0
PSP	FOXC1	0.887375	0.598	0.154	0	0
PSP	EREG	0.883254	0.339	0.106	0	0
PSP	CALR	0.876678	0.908	0.501	0	0
PSP	CD99	0.842993	0.903	0.428	0	0
PSP	CDK6	0.842953	0.923	0.439	0	0
PSP	MT-ND3	0.837927	0.996	0.924	0	0
PSP	MPO	0.825682	0.74	0.354	0	0
PSP	TRGC2	0.821699	0.625	0.189	0	0
PSP	LTBP1	0.769518	0.391	0.091	0	0
PSP	HSP90AB1	0.744911	0.948	0.584	0	0
PSP	MS4A3	0.740041	0.421	0.144	0	0
PSP	ARID1B	0.73509	0.899	0.489	0	0
PSP	AC084033.3	0.720131	0.822	0.396	0	0
PSP	CAT	0.696986	0.952	0.65	0	0
PSP	NPM1	0.671306	0.905	0.605	0	0
PSP	RPL3	0.66047	0.996	0.723	0	0
PSP	HNRNPA1	0.658554	0.946	0.602	0	0
PSP	MT-ND4	0.634579	0.996	0.929	0	0
PSP	RPL17	0.63323	0.89	0.538	0	0
PSP	RPS3	0.629148	0.993	0.776	0	0
PSP	PLPPR3	0.628508	0.582	0.201	0	0
PSP	YBX3	0.625265	0.805	0.4	0	0
PSP	RPS21	0.619889	0.986	0.716	0	0
PSP	RPLP0	0.618277	0.974	0.666	0	0
PSP	RUNX1	0.615997	0.824	0.43	0	0
PSP	CDCA7L	0.613701	0.619	0.208	0	0
PSP	EEF1B2	0.611377	0.96	0.658	0	0
PSP	CEBPA	0.609606	0.65	0.287	0	0
PSP	HOMER3	0.606935	0.732	0.384	0	0
PSP	MT-CYB	0.600611	0.996	0.891	0	0
PSP	RPL5	0.595184	0.986	0.722	0	0
PSP	RPS15	0.594644	0.992	0.759	0	0
PSP	RPL37A	0.593651	0.995	0.774	0	0
PSP	RPL36	0.590121	0.991	0.757	0	0
PSP	RPL35A	0.588951	0.994	0.785	0	0
PSP	TTC27	0.585985	0.41	0.094	0	0
PSP	RPL26	0.584099	0.994	0.771	0	0
PSP	RPS10	0.581153	0.992	0.763	0	0
PSP	RPS17	0.580772	0.923	0.586	0	0
PSP	MGST1	0.578181	0.839	0.466	0	0
PSP	RPS5	0.57704	0.957	0.648	0	0
PSP	NCL	0.576244	0.881	0.574	0	0
PSP	RPL18	0.575068	0.993	0.745	0	0
PSP	MT-ND4L	0.571194	0.929	0.639	0	0
PSP	ANKRD28	0.570602	0.814	0.413	0	0
PSP	MSI2	0.568943	0.709	0.274	0	0
PSP	RPSA	0.567643	0.973	0.667	0	0
PSP	RPL36A	0.567619	0.963	0.644	0	0
PSP	EEF2	0.567288	0.961	0.632	0	0
PSP	RASGRP3	0.565401	0.462	0.155	0	0
PSP	SPN	0.565335	0.954	0.627	0	0
PSP	NUCB2	0.564446	0.883	0.523	0	0
PSP	PEBP1	0.56392	0.792	0.423	0	0
PSP	HSPD1	0.562299	0.759	0.47	0	0
PSP	GMDS	0.562009	0.495	0.153	0	0
PSP	RPL10A	0.560703	0.976	0.665	0	0
PSP	ADA	0.557983	0.598	0.224	0	0
PSP	NEGR1	0.557327	0.353	0.088	0	0
PSP	MT-ND2	0.554026	0.994	0.9	0	0
PSP	RPL12	0.547929	0.996	0.778	0	0
PSP	RPL22	0.539375	0.991	0.731	0	0
PSP	MT-ND5	0.539292	0.981	0.75	0	0
PSP	SATB1	0.538231	0.688	0.31	0	0
PSP	HINT1	0.537969	0.939	0.632	0	0
PSP	RPS6	0.528729	0.996	0.791	0	0
PSP	RPS8	0.527902	0.996	0.79	0	0
PSP	RSL1D1	0.527132	0.756	0.427	0	0
PSP	HOXB-AS3	0.526486	0.419	0.102	0	0
PSP	RPL37	0.52591	0.996	0.853	0	0
PSP	RPS24	0.523376	0.998	0.833	0	0
PSP	RPS2	0.522848	0.991	0.768	0	0
PSP	CPA3	0.520413	0.352	0.071	0	0
PSP	C1QTNF4	0.520369	0.517	0.154	0	0
PSP	PTMA	0.519274	0.998	0.803	0	0
PSP	MYC	0.518563	0.449	0.162	0	0
PSP	RPL14	0.517988	0.972	0.718	0	0
PSP	ETV6	0.515073	0.787	0.4	0	0
PSP	RPL13	0.514752	0.999	0.831	0	0
PSP	NAP1L1	0.510275	0.877	0.57	0	0
PSP	DST	0.509818	0.431	0.12	0	0
PSP	ATP5MC2	0.507193	0.946	0.666	0	0
PSP	TTC3	0.506023	0.767	0.397	0	0
PSP	RPS27A	0.505818	0.996	0.817	0	0
PSP	RPL9	0.505525	0.997	0.814	0	0
PSP	RPL29	0.505161	0.987	0.741	0	0
PSP	RPL24	0.505121	0.982	0.73	0	0
PSP	RPL7A	0.502742	0.99	0.753	0	0
PSP	RPL32	0.50264	0.996	0.809	0	0
PSP	GATA2	0.501187	0.436	0.154	0	0
PSP	RPL23A	0.498003	0.978	0.709	0	0
PSP	RPL13A	0.497497	0.994	0.772	0	0
PSP	RPS26	0.496647	0.961	0.778	0	0
PSP	RPL4	0.496108	0.951	0.639	0	0
PSP	PPP1R14B	0.495325	0.678	0.365	0	0
PSP	FABP5	0.494587	0.6	0.233	0	0
PSP	RPS19	0.494184	0.992	0.779	0	0
PSP	MT-ATP6	0.492064	0.997	0.942	0	0
PSP	RPL6	0.490729	0.992	0.771	0	0
PSP	PRDX2	0.489271	0.393	0.102	0	0
PSP	RACK1	0.489225	0.98	0.72	0	0
PSP	RPS23	0.488874	0.993	0.794	0	0
PSP	RHEX	0.488188	0.561	0.186	0	0
PSP	RBMX	0.487479	0.844	0.505	0	0
PSP	RPL23	0.485706	0.981	0.744	0	0
PSP	MT-ND1	0.483287	0.996	0.932	0	0
PSP	NME1	0.483175	0.557	0.243	0	0
PSP	RPS18	0.482591	0.994	0.786	0	0
PSP	MYB	0.480918	0.851	0.498	0	0
PSP	RPL7	0.480826	0.993	0.778	0	0
PSP	SMC4	0.47998	0.662	0.336	0	0
PSP	HSPE1	0.479141	0.654	0.36	0	0
PSP	PA2G4	0.478002	0.756	0.441	0	0
PSP	SLC4A7	0.47681	0.437	0.147	0	0
PSP	EBPL	0.476703	0.691	0.33	0	0
PSP	RPS3A	0.476654	0.995	0.812	0	0
PSP	RPL35	0.473022	0.976	0.694	0	0
PSP	RPL31	0.472201	0.948	0.67	0	0
PSP	RPS11	0.472153	0.991	0.783	0	0
PSP	RPL11	0.471402	0.994	0.793	0	0
PSP	HSP90AA1	0.461572	0.967	0.725	0	0
PSP	CCT2	0.460108	0.66	0.355	0	0
PSP	SLC39A10	0.459314	0.536	0.229	0	0
PSP	APEX1	0.45849	0.785	0.474	0	0
PSP	ITGA4	0.45791	0.713	0.385	0	0
PSP	RPS7	0.456606	0.989	0.766	0	0
PSP	RPS16	0.456249	0.975	0.732	0	0
PSP	GADD45GIP1	0.455325	0.691	0.371	0	0
PSP	HOXB3	0.454858	0.45	0.154	0	0
PSP	IRF2BP2	0.453936	0.88	0.564	0	0
PSP	RPL34	0.452356	0.996	0.848	0	0
PSP	TIMM13	0.451303	0.683	0.353	0	0
PSP	RPS25	0.451287	0.983	0.762	0	0
PSP	RPL30	0.449923	0.993	0.839	0	0
PSP	RPL38	0.448951	0.968	0.715	0	0
PSP	DEFB1	0.448732	0.257	0.061	0	0
PSP	TFDP2	0.447502	0.703	0.33	0	0
PSP	IMPDH2	0.446968	0.617	0.316	0	0
PSP	ZFP36L2	0.446724	0.95	0.733	0	0
PSP	RPL18A	0.443677	0.984	0.737	0	0
PSP	SET	0.443016	0.921	0.621	0	0
PSP	RPS12	0.442845	0.997	0.83	0	0
PSP	RAN	0.442611	0.745	0.508	0	0
PSP	COMT	0.442012	0.741	0.434	0	0
PSP	SMIM24	0.440684	0.548	0.192	0	0
PSP	RPS15A	0.437825	0.987	0.796	0	0
PSP	DSC2	0.436709	0.427	0.102	0	0
PSP	DMXL2	0.436408	0.727	0.455	0	0
PSP	APRT	0.436079	0.765	0.478	0	0
PSP	RPS4Y1	0.432948	0.78	0.467	0	0
PSP	RPS28	0.431117	0.994	0.828	0	0
PSP	UBB	0.429844	0.895	0.612	0	0
PSP	MRPL57	0.429764	0.762	0.454	0	0
PSP	RPL19	0.42876	0.994	0.778	0	0
PSP	PPA1	0.428	0.653	0.348	0	0
PSP	CRNDE	0.426139	0.398	0.107	0	0
PSP	RPL22L1	0.425199	0.71	0.432	0	0
PSP	RPL8	0.425197	0.989	0.762	0	0
PSP	LDHB	0.423783	0.827	0.509	0	0
PSP	HOXA10	0.423236	0.681	0.321	0	0
PSP	RPS27	0.422558	0.99	0.817	0	0
PSP	NOP53	0.421566	0.788	0.466	0	0
PSP	ITM2A	0.421368	0.443	0.177	0	0
PSP	SERBP1	0.421286	0.887	0.593	0	0
PSP	SNHG8	0.421242	0.741	0.454	0	0
PSP	C1QBP	0.420705	0.659	0.4	0	0
PSP	BCL11A	0.418209	0.632	0.318	0	0
PSP	DBI	0.417486	0.853	0.541	0	0
PSP	USP44	0.416355	0.312	0.051	0	0
PSP	EEF1A1	0.415969	0.999	0.881	0	0
PSP	LSM7	0.414285	0.764	0.467	0	0
PSP	NUCKS1	0.41396	0.801	0.479	0	0
PSP	AKAP9	0.412438	0.777	0.441	0	0
PSP	RPS4X	0.412263	0.987	0.747	0	0
PSP	SRM	0.409588	0.532	0.246	0	0
PSP	KRT18	0.408709	0.467	0.146	0	0
PSP	RPL15	0.408076	0.983	0.744	0	0
PSP	HSPA8	0.407843	0.82	0.561	0	0
PSP	FLT3	0.407779	0.494	0.212	0	0
PSP	PPIA	0.407433	0.92	0.623	0	0
PSP	ST13	0.406628	0.824	0.517	0	0
PSP	KDM5B	0.406456	0.695	0.349	0	0
PSP	RPL10	0.405422	0.996	0.799	0	0
PSP	IGSF10	0.405078	0.395	0.126	0	0
PSP	HOXA9	0.404675	0.602	0.276	0	0
PSP	HNRNPDL	0.403319	0.82	0.499	0	0
PSP	HNRNPAB	0.401706	0.773	0.466	0	0
PSP	RPL41	0.401344	0.997	0.897	0	0
PSP	ARMH1	0.400423	0.696	0.358	0	0
PSP	RPL21	0.400314	0.989	0.827	0	0
PSP	PARP1	0.399753	0.657	0.356	0	0
PSP	METAP2	0.399077	0.722	0.404	0	0
PSP	KTN1	0.399031	0.749	0.446	0	0
PSP	TRGC1	0.399004	0.48	0.196	0	0
PSP	SFPQ	0.394623	0.857	0.552	0	0
PSP	DAD1	0.3925	0.76	0.489	0	0
PSP	STMN1	0.391505	0.806	0.448	0	0
PSP	IGFBP2	0.39059	0.422	0.141	0	0
PSP	RPS14	0.389165	0.996	0.825	0	0
PSP	YWHAE	0.387324	0.758	0.46	0	0
PSP	EIF3E	0.384726	0.871	0.593	0	0
PSP	MSRB3	0.384588	0.687	0.352	0	0
PSP	RPL27A	0.383339	0.976	0.75	0	0
PSP	CCND2	0.382818	0.603	0.28	0	0
PSP	SNRPD1	0.382578	0.676	0.42	0	0
PSP	RPL39	0.378641	0.997	0.9	0	0
PSP	PHF14	0.377891	0.586	0.284	0	0
PSP	ZFAS1	0.377182	0.903	0.626	0	0
PSP	GNL3	0.376083	0.542	0.245	0	0
PSP	SYNCRIP	0.375703	0.731	0.412	0	0
PSP	RPL28	0.374527	0.996	0.881	0	0
PSP	RPLP2	0.374098	0.992	0.812	0	0
PSP	EIF4A1	0.373225	0.708	0.418	0	0
PSP	YBX1	0.372628	0.908	0.654	0	0
PSP	HIST1H4C	0.372543	0.917	0.593	0	0
PSP	ZNF431	0.372472	0.532	0.256	0	0
PSP	SMARCC1	0.37161	0.708	0.382	0	0
PSP	CASP3	0.371364	0.53	0.251	0	0
PSP	DDX21	0.370946	0.704	0.414	0	0
PSP	ANKS1A	0.370728	0.36	0.126	0	0
PSP	CLNS1A	0.370654	0.659	0.383	0	0
PSP	TOP2B	0.369422	0.763	0.438	0	0
PSP	DYNLL1	0.367607	0.843	0.56	0	0
PSP	PLEK	0.366956	0.878	0.626	0	0
PSP	ITPR2	0.365763	0.523	0.245	0	0
PSP	HNRNPR	0.365216	0.737	0.435	0	0
PSP	GABPB1-AS1	0.364105	0.682	0.365	0	0
PSP	TARBP1	0.36372	0.508	0.224	0	0
PSP	EIF3J	0.36309	0.686	0.388	0	0
PSP	HACD1	0.362045	0.42	0.166	0	0
PSP	RPLP1	0.361476	0.999	0.892	0	0
PSP	ATP5MC1	0.361337	0.627	0.361	0	0
PSP	NET1	0.360638	0.38	0.135	0	0
PSP	SNRPE	0.360501	0.71	0.443	0	0
PSP	CXXC5	0.360403	0.529	0.239	0	0
PSP	SELENOH	0.359632	0.779	0.504	0	0
PSP	SNRPD2	0.359252	0.782	0.505	0	0
PSP	NREP	0.358961	0.64	0.299	0	0
PSP	HGF	0.357075	0.305	0.087	0	0
PSP	ZKSCAN1	0.356464	0.701	0.391	0	0
PSP	RPS29	0.355429	0.988	0.803	0	0
PSP	ZNF22	0.35425	0.649	0.372	0	0
PSP	GSE1	0.35412	0.534	0.257	0	0
PSP	CHD4	0.353362	0.777	0.457	0	0
PSP	BTF3	0.353337	0.913	0.663	0	0
PSP	MT-CO2	0.353194	0.997	0.955	0	0
PSP	EIF3M	0.353045	0.754	0.48	0	0
PSP	MARCKSL1	0.352234	0.538	0.221	0	0
PSP	RPL7L1	0.351894	0.68	0.373	0	0
PSP	DSTN	0.350094	0.561	0.265	0	0
PSP	SNHG7	0.349658	0.678	0.392	0	0
PSP	MAT2A	0.349602	0.702	0.402	0	0
PSP	NIFK	0.349023	0.579	0.305	0	0
PSP	TRA2B	0.348873	0.776	0.472	0	0
PSP	NOP56	0.348638	0.586	0.308	0	0
PSP	PRMT1	0.348595	0.571	0.308	0	0
PSP	WDR43	0.34817	0.51	0.221	0	0
PSP	MLEC	0.347993	0.684	0.403	0	0
PSP	BAHCC1	0.347984	0.462	0.175	0	0
PSP	URI1	0.347491	0.641	0.342	0	0
PSP	GTF3A	0.344904	0.765	0.464	0	0
PSP	LARS	0.344504	0.621	0.321	0	0
PSP	NPW	0.344303	0.268	0.069	0	0
PSP	ILF2	0.343874	0.69	0.404	0	0
PSP	NHP2	0.343822	0.577	0.316	0	0
PSP	RPS13	0.343741	0.989	0.772	0	0
PSP	KRT8	0.342403	0.429	0.139	0	0
PSP	SINHCAF	0.342172	0.571	0.271	0	0
PSP	NSA2	0.341836	0.784	0.509	0	0
PSP	FARSA	0.341296	0.529	0.223	0	0
PSP	LUC7L3	0.340336	0.829	0.535	0	0
PSP	MIB1	0.340002	0.54	0.246	0	0
PSP	C12orf57	0.338493	0.69	0.408	0	0
PSP	METTL26	0.337352	0.572	0.277	0	0
PSP	APPL1	0.337167	0.705	0.414	0	0
PSP	NDUFB2	0.334045	0.766	0.476	0	0
PSP	HMGB1	0.33215	0.977	0.763	0	0
PSP	CHST12	0.329657	0.553	0.265	0	0
PSP	BZW2	0.32925	0.53	0.246	0	0
PSP	ATP8B4	0.328053	0.739	0.428	0	0
PSP	CLEC11A	0.326086	0.768	0.431	0	0
PSP	MT-CO1	0.325607	0.996	0.917	0	0
PSP	EIF3L	0.324293	0.852	0.567	0	0
PSP	CCNB1IP1	0.323848	0.527	0.245	0	0
PSP	FBL	0.323631	0.623	0.335	0	0
PSP	TMA16	0.323518	0.531	0.257	0	0
PSP	CUTA	0.323313	0.7	0.422	0	0
PSP	HSH2D	0.322677	0.681	0.351	0	0
PSP	SRSF6	0.320194	0.625	0.33	0	0
PSP	RHOBTB3	0.317537	0.356	0.111	0	0
PSP	COX7C	0.315957	0.878	0.636	0	0
PSP	RALGPS2	0.312713	0.368	0.112	0	0
PSP	MLC1	0.31213	0.391	0.127	0	0
PSP	HNRNPU	0.311442	0.947	0.71	0	0
PSP	HNRNPA3	0.310765	0.869	0.607	0	0
PSP	RNASEH2B	0.306547	0.745	0.464	0	0
PSP	MT-CO3	0.305428	0.998	0.957	0	0
PSP	TIA1	0.304526	0.591	0.304	0	0
PSP	C3orf80	0.303217	0.333	0.107	0	0
PSP	HNRNPA1P48	0.300682	0.515	0.242	0	0
PSP	RPS20	0.297968	0.97	0.747	0	0
PSP	DKC1	0.297385	0.526	0.255	0	0
PSP	RCN1	0.296494	0.398	0.145	0	0
PSP	AMD1	0.293993	0.773	0.458	0	0
PSP	IGF2BP2	0.288639	0.619	0.322	0	0
PSP	OCIAD2	0.288066	0.397	0.148	0	0
PSP	RPS9	0.287258	0.988	0.85	0	0
PSP	SCCPDH	0.285433	0.507	0.231	0	0
PSP	G3BP1	0.281458	0.681	0.396	0	0
PSP	DARS	0.280974	0.662	0.376	0	0
PSP	HNRNPH1	0.276807	0.893	0.582	0	0
PSP	CBX3	0.27591	0.795	0.515	0	0
PSP	GCSH	0.272194	0.404	0.146	0	0
PSP	RPL27	0.267895	0.961	0.761	0	0
PSP	MDFI	0.265515	0.26	0.053	0	0
PSP	PCM1	0.258667	0.743	0.459	0	0
PSP	CMSS1	0.256291	0.355	0.124	0	0
PSP	ATRX	0.25327	0.782	0.503	0	0
PSP	EIF4B	0.250976	0.835	0.557	0	0
PSP	TARSL2	0.35971	0.307	0.095	5.92878775009496e-323	2.6719860632128e-318
PSP	AAK1	0.392284	0.7	0.422	8.39911597930119e-323	3.78531358955146e-318
PSP	SLC25A36	0.285417	0.586	0.306	9.38724727098368e-323	4.23064460008693e-318
PSP	HMGN1	0.252709	0.859	0.605	2.42092166462211e-322	1.09106097581189e-317
PSP	ALKBH7	0.33106	0.667	0.388	2.61854792295861e-322	1.18012717791898e-317
PSP	HDAC2	0.28006	0.611	0.33	1.46095211475257e-320	6.58421899076686e-316
PSP	CDK4	0.293053	0.471	0.217	4.2415535695471e-320	1.91158336272349e-315
PSP	TUT4	0.285216	0.609	0.328	3.72737945192012e-319	1.67985537139136e-314
PSP	SORD	0.283303	0.338	0.114	2.4789101494745e-318	1.11719522616517e-313
PSP	XBP1	0.390906	0.713	0.456	4.20452730191647e-317	1.89489636442771e-312
PSP	GPX4	0.292271	0.813	0.549	7.20568015508018e-317	3.24745593229154e-312
PSP	RCN2	0.294236	0.512	0.247	6.55227576931377e-316	2.95297964371433e-311
PSP	NME4	0.289536	0.46	0.208	6.0548505116654e-315	2.72880002859736e-310
PSP	ABCE1	0.300391	0.506	0.242	1.00212359391097e-314	4.51637061303795e-310
PSP	RBBP4	0.263622	0.702	0.423	1.09992994624413e-314	4.95716428173302e-310
PSP	PRKACB	0.282485	0.56	0.286	1.4430830918494e-314	6.50368687834689e-310
PSP	ADGRA3	0.268525	0.258	0.066	3.73914668890035e-313	0
PSP	PAICS	0.285078	0.425	0.182	2.31495790491319e-312	1.04331e-307
PSP	EIF3B	0.280466	0.533	0.263	2.59899303499503e-312	1.17131e-307
PSP	ARGLU1	0.270979	0.791	0.522	4.81131506375787e-312	2.16836e-307
PSP	CCDC88A	0.294692	0.731	0.455	9.41946133545905e-312	4.24516e-307
PSP	ANGPT1	0.278605	0.445	0.202	1.92184524351859e-311	8.66137e-307
PSP	LRPPRC	0.27492	0.532	0.264	2.26417673022837e-310	1.02042e-305
PSP	TRIM28	0.286689	0.59	0.317	0	4.77375e-305
PSP	ZNF428	0.314822	0.535	0.269	0	1.24318e-304
PSP	SSR4	0.265343	0.82	0.56	0	4.01411e-304
PSP	MIF	0.319685	0.556	0.293	0	7.10828e-304
PSP	CCT6A	0.324442	0.625	0.358	4.44434e-308	2.00298e-303
PSP	TMEM173	0.291827	0.671	0.395	1.41378e-307	6.37162e-303
PSP	CAPRIN1	0.276987	0.668	0.392	2.31135e-305	1.04168e-300
PSP	MRPS26	0.271357	0.441	0.196	7.02897e-304	3.16782e-299
PSP	MZT2B	0.297231	0.812	0.562	4.14051e-303	1.86604e-298
PSP	SLC39A3	0.292071	0.517	0.255	1.60118e-302	7.21621e-298
PSP	EIF3A	0.281506	0.801	0.542	2.91604e-301	1.3142e-296
PSP	ZRANB2	0.294718	0.752	0.488	4.44779e-299	2.00453e-294
PSP	CCT4	0.319839	0.645	0.382	1.69203e-298	7.62563e-294
PSP	NDUFB11	0.257962	0.808	0.552	2.29859e-298	1.03593e-293
PSP	TCEAL4	0.310201	0.612	0.343	1.3695e-297	6.17205e-293
PSP	ARL6IP4	0.283884	0.799	0.547	1.37317e-297	6.18862e-293
PSP	TAF1D	0.306541	0.72	0.453	3.46673e-297	1.56239e-292
PSP	N4BP2	0.337563	0.468	0.215	4.72141e-297	2.12785e-292
PSP	MAP3K1	0.259293	0.587	0.317	5.35375e-297	2.41283e-292
PSP	UQCRQ	0.267381	0.747	0.482	7.03983e-297	3.17271e-292
PSP	SLC25A6	0.305853	0.785	0.525	2.1356e-295	9.62472e-291
PSP	SRSF10	0.273377	0.697	0.429	1.32794e-294	5.98475e-290
PSP	EIF5B	0.337362	0.65	0.391	1.43532e-294	6.46869e-290
PSP	SNRPF	0.340216	0.695	0.446	3.30319e-294	1.48868e-289
PSP	TPP2	0.312426	0.513	0.254	3.70108e-294	1.668e-289
PSP	MIR181A1HG	0.329657	0.384	0.152	4.89601e-294	2.20653e-289
PSP	NONO	0.266584	0.687	0.417	9.07977e-294	4.09207e-289
PSP	NOP58	0.299651	0.515	0.261	1.27337e-293	5.73882e-289
PSP	BCL2	0.272432	0.372	0.143	2.54982e-293	1.14915e-288
PSP	KLHL42	0.360226	0.408	0.172	1.49285e-292	6.72799e-288
PSP	CCT7	0.316769	0.571	0.319	1.54838e-292	6.97825e-288
PSP	SRP72	0.291709	0.702	0.437	1.27865e-290	5.76262e-286
PSP	AC090152.1	0.296446	0.335	0.119	2.21737e-290	9.99326e-286
PSP	ZNF91	0.3367	0.405	0.171	1.53174e-289	6.90323e-285
PSP	EIF1AX	0.256958	0.73	0.465	3.08681e-288	1.39116e-283
PSP	MORF4L2	0.266488	0.535	0.275	7.73839e-287	3.48754e-282
PSP	MYCN	0.383657	0.314	0.106	1.76826e-286	7.96922e-282
PSP	PIK3R1	0.27861	0.644	0.377	1.03653e-285	4.67144e-281
PSP	PYURF	0.310238	0.648	0.389	2.08888e-285	9.41416e-281
PSP	CERS6	0.290905	0.496	0.243	3.31997e-285	1.49624e-280
PSP	MGA	0.299995	0.507	0.252	8.26377e-285	3.72431e-280
PSP	IGLL1	0.438606	0.303	0.1	2.8692e-284	1.29309e-279
PSP	CD84	0.370106	0.64	0.376	1.49548e-282	6.73983e-278
PSP	NASP	0.327191	0.635	0.379	3.48547e-281	1.57083e-276
PSP	FBXL17	0.455527	0.319	0.121	6.66772e-280	3.00501e-275
PSP	HOXA5	0.319153	0.369	0.146	7.26103e-279	3.2724e-274
PSP	RPAIN	0.273167	0.553	0.295	1.19648e-278	5.39231e-274
PSP	SMARCA4	0.250287	0.515	0.261	2.09049e-278	9.42142e-274
PSP	ZNF146	0.294765	0.433	0.196	2.75402e-278	1.24118e-273
PSP	EPB41L4A-AS1	0.271963	0.489	0.24	7.56812e-278	3.4108e-273
PSP	HMGN3	0.335723	0.663	0.399	1.21097e-277	5.4576e-273
PSP	SLC25A3	0.283861	0.843	0.61	4.05263e-277	1.82644e-272
PSP	HMGB3	0.290781	0.357	0.139	1.18249e-276	5.32924e-272
PSP	ITGB1	0.265533	0.682	0.419	3.42574e-276	1.54391e-271
PSP	MIRLET7BHG	0.337726	0.353	0.138	1.73003e-274	7.79692e-270
PSP	2021-09-11	0.388805	0.531	0.28	8.6914e-271	3.91704e-266
PSP	KAT6B	0.261768	0.495	0.247	3.32149e-270	1.49693e-265
PSP	BANF1	0.284689	0.632	0.376	1.06174e-269	4.78504e-265
PSP	POLR2I	0.259065	0.512	0.265	6.13223e-268	2.76368e-263
PSP	KIT	0.261118	0.307	0.108	5.47952e-267	2.46951e-262
PSP	HERC2	0.278218	0.48	0.237	2.42421e-266	1.09255e-261
PSP	KDM1A	0.274565	0.467	0.228	3.70424e-266	1.66943e-261
PSP	ATP5F1D	0.255686	0.788	0.544	3.79206e-266	1.709e-261
PSP	CCT3	0.317717	0.583	0.347	1.22582e-263	5.52452e-259
PSP	DDX1	0.259282	0.496	0.253	3.66337e-263	1.65101e-258
PSP	ILF3	0.259455	0.594	0.341	7.14332e-261	3.21935e-256
PSP	NDUFAF8	0.250071	0.547	0.298	8.93204e-261	4.02549e-256
PSP	ZNF326	0.271646	0.552	0.302	2.24297e-260	1.01086e-255
PSP	AHNAK	0.339288	0.661	0.411	3.22124e-259	1.45175e-254
PSP	HOXA7	0.29935	0.38	0.161	1.60585e-258	7.23725e-254
PSP	EEF1G	0.265027	0.412	0.188	9.6372e-258	4.34329e-253
PSP	C19orf70	0.282582	0.583	0.336	7.80885e-257	3.51929e-252
PSP	ZNF609	0.304715	0.468	0.232	1.22822e-256	5.53536e-252
PSP	TOMM20	0.279878	0.713	0.469	1.78555e-256	8.04711e-252
PSP	SSB	0.309929	0.689	0.449	1.84069e-256	8.29563e-252
PSP	SLIRP	0.2846	0.592	0.35	1.99364e-256	8.98495e-252
PSP	KPNA5	0.301161	0.353	0.146	2.15008e-256	9.68999e-252
PSP	FAM20B	0.297739	0.342	0.137	7.77581e-256	3.5044e-251
PSP	MTIF3	0.27128	0.627	0.375	5.52722e-255	2.49101e-250
PSP	PRRC2B	0.286878	0.495	0.255	1.75153e-254	7.89381e-250
PSP	RANBP1	0.325176	0.579	0.345	2.12566e-252	9.57992e-248
PSP	NCBP2	0.25122	0.507	0.267	1.09043e-251	4.91434e-247
PSP	CFD	0.509423	0.858	0.644	3.25722e-251	1.46797e-246
PSP	SEC31A	0.259137	0.591	0.342	6.70076e-251	3.0199e-246
PSP	KDSR	0.265516	0.377	0.163	2.48516e-248	1.12001e-243
PSP	SSBP1	0.259908	0.652	0.407	3.89767e-248	1.7566e-243
PSP	CITED2	0.321626	0.689	0.442	1.48911e-247	6.7111e-243
PSP	ATP5F1A	0.254858	0.732	0.49	1.09474e-244	4.93376e-240
PSP	GATAD1	0.251899	0.559	0.315	2.59458e-244	1.16932e-239
PSP	FAM118A	0.264357	0.318	0.121	2.71715e-244	1.22457e-239
PSP	ZNF521	0.338858	0.372	0.162	6.34965e-242	2.86166e-237
PSP	ACSM3	0.320405	0.334	0.133	8.31482e-242	3.74732e-237
PSP	KCNQ1OT1	0.297372	0.423	0.2	7.53766e-241	3.39707e-236
PSP	FKBP2	0.279127	0.602	0.359	1.98046e-240	8.92553e-236
PSP	DDX18	0.266707	0.635	0.394	4.98047e-239	2.2446e-234
PSP	SMAD5	0.28198	0.418	0.198	1.58399e-238	7.13872e-234
PSP	SRSF7	0.302132	0.68	0.447	9.9843e-238	4.49973e-233
PSP	GOLIM4	0.252817	0.462	0.234	7.31687e-237	3.29757e-232
PSP	PLEKHA5	0.27248	0.353	0.152	2.76715e-236	1.2471e-231
PSP	CNPY2	0.25667	0.55	0.314	6.16429e-236	2.77812e-231
PSP	FNBP4	0.250626	0.55	0.312	2.18231e-233	9.83523e-229
PSP	GDF11	0.275677	0.31	0.119	3.1504e-233	1.41982e-228
PSP	USP11	0.254709	0.351	0.149	6.36912e-233	2.87043e-228
PSP	PHB2	0.264469	0.646	0.411	1.67602e-232	7.55349e-228
PSP	MRPL3	0.255701	0.489	0.263	2.48761e-232	1.12112e-227
PSP	TRG-AS1	0.254597	0.324	0.131	5.99337e-231	2.70109e-226
PSP	PHB	0.256736	0.51	0.287	2.05927e-229	9.28072e-225
PSP	PDCD5	0.265569	0.546	0.315	3.39133e-229	1.52841e-224
PSP	RPAP2	0.25736	0.457	0.234	2.54024e-226	1.14483e-221
PSP	NFIX	0.288783	0.321	0.134	7.6456e-226	3.44572e-221
PSP	CD81	0.336457	0.462	0.249	1.39447e-224	6.28461e-220
PSP	HOXB4	0.253435	0.324	0.133	3.36578e-224	1.51689e-219
PSP	TMEM245	0.293379	0.398	0.19	8.76124e-224	3.94851e-219
PSP	PIK3C3	0.261051	0.417	0.203	6.58734e-222	2.96878e-217
PSP	CENPJ	0.29952	0.341	0.148	7.93935e-220	3.5781e-215
PSP	VDAC1	0.274427	0.546	0.325	3.95168e-218	1.78094e-213
PSP	PRDX6	0.258603	0.702	0.481	1.52909e-213	6.89129e-209
PSP	SLC25A5	0.307749	0.725	0.513	2.82821e-213	1.27462e-208
PSP	NRXN2	0.272153	0.269	0.103	4.08395e-208	1.84055e-203
PSP	PRDX1	0.278207	0.684	0.459	1.25549e-204	5.65823e-200
PSP	FOSB	0.3072	0.569	0.35	3.18933e-192	1.43737e-187
PSP	RUFY3	0.272851	0.284	0.123	6.4659e-192	2.91405e-187
PSP	LRRC75A	0.253062	0.522	0.311	8.65766e-186	3.90184e-181
PSP	HMGA1	0.293854	0.521	0.321	3.45038e-182	1.55502e-177
PSP	EIF5A	0.256806	0.595	0.391	2.85373e-181	1.28612e-176
PSP	BEX3	0.253032	0.365	0.194	1.01799e-154	4.58786e-150
PSP	TPM4	0.296868	0.573	0.416	3.87885e-102	1.74812e-97
PSP	S100A10	0.316616	0.466	0.332	2.06027e-81	9.28522e-77
PSP	LMNA	0.349477	0.295	0.192	5.00859e-64	2.25727e-59
GMP	ELANE	1.76268	0.894	0.452	0	0
GMP	AZU1	1.57877	0.945	0.597	0	0
GMP	PRTN3	1.47836	0.671	0.269	1.23868e-215	5.58248e-211
GMP	NDUFB9	0.786077	0.649	0.535	1.30086e-208	5.86272e-204
GMP	CTSG	1.15822	0.926	0.497	4.92736e-204	2.22066e-199
GMP	SERPINB1	1.08446	0.867	0.81	3.24947e-203	1.46447e-198
GMP	TKT	0.830338	0.735	0.767	1.08726e-197	4.90005e-193
GMP	SRGN	0.8602	0.98	0.968	2.30106e-195	1.03704e-190
GMP	RAB32	0.710321	0.727	0.614	1.04221e-168	4.69705e-164
GMP	CST7	1.11143	0.622	0.276	1.44322e-157	6.50432e-153
GMP	MPO	1.45713	0.76	0.442	7.48874e-150	3.37503e-145
GMP	GYPC	0.742904	0.557	0.303	1.66333e-139	7.49629e-135
GMP	RAB13	0.764987	0.588	0.427	1.71674e-135	7.73703e-131
GMP	PLAC8	0.696648	0.724	0.578	6.14875e-130	2.77112e-125
GMP	RPL39	0.504302	0.99	0.923	1.38732e-126	6.25238e-122
GMP	MGST1	0.719238	0.788	0.554	3.04713e-123	1.37328e-118
GMP	CEACAM6	0.635803	0.481	0.134	1.00446e-115	4.5269e-111
GMP	CEACAM8	0.315182	0.504	0.173	4.12431e-115	1.85874e-110
GMP	RGCC	0.749476	0.558	0.218	4.4204e-110	1.99219e-105
GMP	RPS28	0.481742	0.982	0.867	2.10989e-108	9.50883e-104
GMP	BPI	0.641294	0.565	0.206	6.51226e-104	2.93495e-99
GMP	FABP5	0.523746	0.182	0.332	3.40469e-103	1.53443e-98
GMP	GAPDH	0.688591	0.874	0.892	4.92445e-102	2.21935e-97
GMP	PSMB7	0.487315	0.528	0.432	8.41185e-102	3.79105e-97
GMP	NACA	0.605689	0.94	0.833	2.20266e-98	9.92696e-94
GMP	OTULINL	0.627873	0.481	0.186	7.06279e-98	3.18306e-93
GMP	RPS13	0.575691	0.937	0.824	9.55349e-93	4.30557e-88
GMP	RPS8	0.46026	0.986	0.838	3.1202e-92	1.40621e-87
GMP	RGL4	0.810368	0.579	0.282	1.2606e-91	5.68128e-87
GMP	IFT57	0.541253	0.44	0.276	2.68958e-91	1.21214e-86
GMP	P4HB	0.550992	0.677	0.53	2.69391e-90	1.21409e-85
GMP	SYNGR1	0.552402	0.509	0.304	5.32955e-89	2.40192e-84
GMP	VSTM1	0.673578	0.524	0.224	2.38249e-86	1.07374e-81
GMP	SERPINB10	0.440848	0.492	0.179	9.97371e-86	4.49495e-81
GMP	RPS24	0.4197	0.995	0.871	3.61509e-85	1.62925e-80
GMP	RPL12	0.448136	0.971	0.829	6.0041e-85	2.70593e-80
GMP	RPL22	0.43044	0.955	0.792	7.54708e-85	3.40132e-80
GMP	FAM162A	0.498555	0.47	0.319	2.63543e-84	1.18773e-79
GMP	UQCRFS1	0.442754	0.583	0.514	6.08062e-80	2.74041e-75
GMP	HOXA10	0.304992	0.256	0.418	1.98479e-77	8.94505e-73
GMP	FAU	0.391512	0.928	0.883	3.81926e-76	1.72126e-71
GMP	PRDX5	0.388174	0.662	0.663	9.21501e-76	4.15302e-71
GMP	EEF1D	0.333124	0.749	0.745	7.34653e-75	3.31093e-70
GMP	GNG5	0.332759	0.676	0.712	6.65774e-74	3.00051e-69
GMP	ANXA3	0.259518	0.521	0.231	2.69159e-73	1.21304e-68
GMP	CYTL1	0.696172	0.335	0.159	3.99373e-73	1.7999e-68
GMP	CEACAM4	0.421406	0.417	0.149	3.99736e-72	1.80153e-67
GMP	TBCA	0.437654	0.66	0.602	1.07522e-71	4.84582e-67
GMP	RPL32	0.357597	0.991	0.853	1.48178e-71	6.67808e-67
GMP	PFDN5	0.370702	0.815	0.785	3.98263e-71	1.79489e-66
GMP	RPS26	0.446068	0.911	0.822	2.21513e-70	9.98313e-66
GMP	RPL28	0.360453	0.986	0.908	2.35312e-70	1.0605e-65
GMP	RPS12	0.415798	0.987	0.869	4.59723e-70	2.07188e-65
GMP	ERLIN1	0.452517	0.487	0.332	7.83867e-69	3.53273e-64
GMP	APP	0.43862	0.394	0.179	2.85745e-67	1.28779e-62
GMP	CLEC11A	0.569294	0.712	0.51	3.05235e-67	1.37563e-62
GMP	RPL34	0.375228	0.979	0.882	1.57959e-66	7.11889e-62
GMP	HSP90B1	0.486326	0.773	0.645	2.014e-66	9.07668e-62
GMP	RPLP1	0.36958	0.995	0.917	1.74564e-65	7.86723e-61
GMP	CITED2	0.625425	0.665	0.5	9.92214e-65	4.47171e-60
GMP	RNASEH2C	0.564994	0.611	0.518	1.59335e-64	7.1809e-60
GMP	RPL36AL	0.312229	0.725	0.726	3.30005e-64	1.48726e-59
GMP	LYZ	0.46039	0.868	0.753	8.43491e-64	3.80144e-59
GMP	RPL13	0.26903	0.995	0.869	8.74964e-62	3.94329e-57
GMP	RPS14	0.390888	0.976	0.865	1.45143e-61	6.54129e-57
GMP	RPL8	0.378906	0.942	0.816	6.78037e-61	3.05578e-56
GMP	CAT	0.561437	0.92	0.721	3.37658e-60	1.52176e-55
GMP	PTRHD1	0.348584	0.479	0.404	5.06444e-59	2.28244e-54
GMP	RNASE2	0.997844	0.634	0.398	7.54734e-59	3.40144e-54
GMP	EAF2	0.379005	0.47	0.346	1.01366e-58	4.56834e-54
GMP	RPLP2	0.321052	0.969	0.854	8.34623e-57	3.76148e-52
GMP	SUCO	0.469474	0.51	0.324	5.15984e-56	2.32544e-51
GMP	TSPO	0.301912	0.76	0.773	1.02838e-55	4.63472e-51
GMP	TXN	0.256184	0.675	0.732	1.73751e-55	7.8306e-51
GMP	RPL6	0.320812	0.966	0.822	7.79645e-55	3.51371e-50
GMP	RPS7	0.390645	0.94	0.819	3.19444e-54	1.43967e-49
GMP	SEC61B	0.328627	0.665	0.638	1.16011e-53	5.22836e-49
GMP	BTG1	0.413306	0.879	0.788	1.14565e-52	5.16322e-48
GMP	MFSD10	0.368659	0.574	0.499	1.22432e-52	5.51777e-48
GMP	NHLRC3	0.404342	0.49	0.368	2.59652e-52	1.1702e-47
GMP	RPS27A	0.334014	0.972	0.859	5.84275e-52	2.63321e-47
GMP	RPL11	0.390219	0.955	0.841	1.21797e-51	5.48915e-47
GMP	ABRACL	0.326972	0.599	0.556	1.329e-51	5.98951e-47
GMP	SMIM15	0.30804	0.315	0.26	2.40088e-51	1.08203e-46
GMP	EIF1	0.298104	0.845	0.88	4.00863e-51	1.80661e-46
GMP	C8orf59	0.291816	0.549	0.529	1.57337e-50	7.09087e-46
GMP	RPL36	0.253452	0.972	0.812	2.18853e-49	9.86327e-45
GMP	SEC11A	0.276678	0.603	0.601	3.84438e-49	1.73259e-44
GMP	BTF3	0.358077	0.773	0.725	2.47897e-48	1.11722e-43
GMP	AZI2	0.429946	0.516	0.351	2.81662e-48	1.26939e-43
GMP	SERP1	0.268821	0.719	0.708	1.64209e-47	7.40056e-43
GMP	RPL19	0.383823	0.946	0.829	1.9994e-47	9.01089e-43
GMP	RPL7	0.317581	0.984	0.827	2.11638e-47	9.53812e-43
GMP	SUCNR1	0.530358	0.333	0.197	8.34009e-47	3.75871e-42
GMP	VAMP8	0.384928	0.834	0.71	2.64369e-46	1.19146e-41
GMP	CEBPE	0.273655	0.338	0.133	4.37555e-46	1.97197e-41
GMP	PNP	0.383573	0.441	0.333	5.08976e-46	2.29385e-41
GMP	TMEM87A	0.365911	0.441	0.33	9.47504e-46	4.27021e-41
GMP	C12orf57	0.361836	0.557	0.478	3.07689e-45	1.38669e-40
GMP	CSTA	0.451985	0.693	0.532	2.10655e-44	9.4938e-40
GMP	RPS3A	0.274025	0.977	0.855	3.33366e-44	1.50241e-39
GMP	PPIB	0.332774	0.643	0.598	3.74298e-44	1.68689e-39
GMP	RPS15	0.29599	0.95	0.814	9.21292e-44	4.15208e-39
GMP	UBA52	0.278508	0.961	0.873	1.83564e-43	8.27286e-39
GMP	RPL35A	0.298703	0.951	0.835	5.90374e-43	2.6607e-38
GMP	TCEAL3	0.329866	0.372	0.276	1.92843e-42	8.69105e-38
GMP	ORMDL1	0.290944	0.495	0.464	5.98344e-42	2.69662e-37
GMP	RPL30	0.323071	0.961	0.876	1.74385e-41	7.8592e-37
GMP	RPS23	0.347947	0.959	0.841	3.81909e-41	1.72119e-36
GMP	OSTC	0.288998	0.549	0.507	9.01438e-41	4.0626e-36
GMP	RPL10	0.374698	0.962	0.845	2.64849e-40	1.19362e-35
GMP	AL034397.3	0.320818	0.686	0.599	1.17575e-39	5.29888e-35
GMP	DDT	0.328381	0.648	0.592	1.44239e-39	6.50054e-35
GMP	RPL41	0.266175	0.986	0.92	1.82588e-39	8.22887e-35
GMP	LRPAP1	0.264659	0.42	0.376	3.41904e-39	1.54089e-34
GMP	VSIG4	0.255381	0.269	0.099	7.06791e-39	3.18537e-34
GMP	DEFA4	0.793053	0.325	0.14	1.34757e-38	6.07321e-34
GMP	FXR1	0.302453	0.592	0.54	1.2602e-37	5.67947e-33
GMP	RPL24	0.297569	0.911	0.791	2.66162e-37	1.19954e-32
GMP	RPS4X	0.336701	0.937	0.804	3.47422e-37	1.56576e-32
GMP	EIF3K	0.268518	0.704	0.675	3.8229e-37	1.7229e-32
GMP	CFD	0.515852	0.849	0.693	4.83269e-37	2.178e-32
GMP	FAM107B	0.359176	0.652	0.508	7.53638e-37	3.3965e-32
GMP	MS4A3	0.680664	0.397	0.208	1.64855e-36	7.42967e-32
GMP	ALAS1	0.341942	0.325	0.199	2.49734e-36	1.1255e-31
GMP	NBEAL1	0.266088	0.405	0.343	2.54366e-36	1.14638e-31
GMP	RPL7A	0.279649	0.941	0.809	4.7683e-36	2.14898e-31
GMP	FUT4	0.395375	0.379	0.275	8.33018e-36	3.75424e-31
GMP	ETHE1	0.2842	0.47	0.391	1.39255e-35	6.27594e-31
GMP	NDUFB11	0.318671	0.673	0.616	6.41585e-35	2.89149e-30
GMP	FAM45A	0.350063	0.519	0.38	1.38118e-34	6.22471e-30
GMP	C20orf27	0.303447	0.426	0.296	1.6292e-34	7.34247e-30
GMP	MRPS18C	0.256918	0.489	0.463	1.64648e-34	7.42035e-30
GMP	CNIH4	0.315698	0.437	0.308	2.98911e-34	1.34713e-29
GMP	GLRX	0.328898	0.599	0.479	3.53255e-34	1.59205e-29
GMP	TENT5A	0.540187	0.595	0.501	4.99908e-34	2.25299e-29
GMP	APEX1	0.313051	0.628	0.551	5.12185e-34	2.30832e-29
GMP	MT-ND3	0.31778	0.995	0.941	6.35525e-34	2.86418e-29
GMP	UQCRH	0.255141	0.691	0.668	1.70244e-33	7.67256e-29
GMP	NCOA7	0.357083	0.474	0.365	2.57502e-33	1.16051e-28
GMP	PDHA1	0.267658	0.383	0.325	5.99232e-33	2.70062e-28
GMP	UXT	0.267857	0.59	0.57	1.01105e-32	4.55659e-28
GMP	NKG7	0.319961	0.56	0.391	2.67719e-32	1.20655e-27
GMP	FRMD3	0.268786	0.28	0.122	2.70071e-32	1.21716e-27
GMP	AAK1	0.368489	0.432	0.496	4.19852e-32	1.89219e-27
GMP	LYST	0.275587	0.725	0.578	1.58533e-31	7.14478e-27
GMP	VAT1	0.354508	0.366	0.299	1.87112e-31	8.43276e-27
GMP	LRRC75A	0.341653	0.455	0.362	2.1989e-31	9.91001e-27
GMP	RPL5	0.29091	0.907	0.785	2.42154e-31	1.09134e-26
GMP	LGALS3	0.36002	0.426	0.233	4.08792e-31	1.84234e-26
GMP	ATP5MC2	0.268763	0.823	0.735	2.11754e-30	9.54331e-26
GMP	CITED4	0.317498	0.425	0.3	4.26622e-30	1.9227e-25
GMP	PRCP	0.299271	0.438	0.3	1.16748e-29	5.26162e-25
GMP	AC096667.1	0.251873	0.328	0.168	1.2526e-29	5.64522e-25
GMP	YWHAH	0.267777	0.562	0.526	1.74593e-29	7.86857e-25
GMP	ANXA1	0.281974	0.809	0.776	3.36657e-29	1.51725e-24
GMP	RPS15A	0.27318	0.932	0.842	7.55968e-29	3.407e-24
GMP	CANX	0.323815	0.665	0.605	1.85689e-28	8.36864e-24
GMP	MYB	0.379469	0.701	0.585	2.43767e-28	1.09861e-23
GMP	BLVRB	0.299651	0.475	0.369	5.3089e-28	2.39262e-23
GMP	APPL1	0.264239	0.513	0.488	7.689e-27	3.46528e-22
GMP	MTDH	0.2931	0.751	0.696	1.13256e-26	5.10422e-22
GMP	RNASEH2B	0.27451	0.564	0.535	1.47334e-26	6.64004e-22
GMP	AP3S1	0.259807	0.501	0.409	5.10504e-25	2.30074e-20
GMP	FBXO9	0.348732	0.475	0.408	1.89738e-24	8.55113e-20
GMP	AC084033.3	0.30811	0.642	0.5	2.83967e-24	1.27978e-19
GMP	LTC4S	0.354734	0.417	0.329	8.89128e-24	4.00712e-19
GMP	DMXL2	0.435254	0.651	0.52	2.01126e-23	9.06435e-19
GMP	HOMER3	0.361092	0.592	0.469	6.34163e-23	2.85805e-18
GMP	SSR4	0.266788	0.677	0.625	6.60215e-23	2.97546e-18
GMP	SNHG25	0.269071	0.396	0.433	7.58424e-23	3.41806e-18
GMP	SESN3	0.327347	0.268	0.201	6.62734e-22	2.98681e-17
GMP	PLPPR3	0.264266	0.279	0.3	8.85135e-22	3.98913e-17
GMP	MSRB3	0.337705	0.486	0.436	1.62573e-21	7.32682e-17
GMP	MIS18BP1	0.2549	0.611	0.561	9.77384e-21	4.40487e-16
GMP	HBB	0.250672	0.22	0.35	3.70952e-20	1.67181e-15
GMP	MT-ND1	0.329056	0.992	0.947	2.21438e-19	9.97979e-15
GMP	NUCB2	0.263517	0.746	0.611	1.9927e-17	8.98069e-13
GMP	ANKRD28	0.271764	0.572	0.514	4.43532e-13	1.99891e-08
GMP	EGR1	0.320585	0.399	0.296	2.9277e-11	1.31946e-06
GMP	PLEK	0.362925	0.716	0.689	4.93629e-10	2.22469e-05
PG	PRTN3	2.11985	0.85	0.248	0	0
PG	ELANE	1.28885	0.895	0.44	0	0
PG	AZU1	1.27573	0.977	0.585	0	0
PG	CTSG	0.996035	0.947	0.484	0	0
PG	CLEC11A	0.917216	0.937	0.491	0	0
PG	H2AFZ	0.86305	0.958	0.633	0	0
PG	PCLAF	0.811523	0.754	0.178	0	0
PG	TYMS	0.789006	0.705	0.139	0	0
PG	CDT1	0.441869	0.561	0.115	1.0954917565238e-319	4.93716224830144e-315
PG	MCM4	0.528948	0.59	0.136	0	8.10981e-304
PG	STMN1	0.743427	0.938	0.515	2.13851e-306	9.63783e-302
PG	DUT	0.783686	0.893	0.488	8.2842e-306	3.73352e-301
PG	RPS14	0.566905	0.996	0.861	1.50786e-275	6.79561e-271
PG	PCNA	0.65062	0.677	0.224	2.75109e-270	1.23986e-265
PG	P4HB	0.596655	0.903	0.512	1.97925e-269	8.9201e-265
PG	OTULINL	0.391395	0.596	0.171	7.25811e-269	3.27109e-264
PG	CLSPN	0.379281	0.445	0.078	8.67882e-269	3.91137e-264
PG	RPS8	0.593773	0.998	0.833	2.63458e-266	1.18735e-261
PG	PTMA	0.536755	0.999	0.844	1.62147e-264	7.30763e-260
PG	RPL8	0.549548	0.996	0.81	2.37302e-263	1.06947e-258
PG	RPL21	0.514273	0.999	0.86	7.99106e-263	3.60141e-258
PG	RPS12	0.603893	1	0.865	4.93345e-262	2.22341e-257
PG	GINS2	0.382377	0.434	0.078	2.59432e-255	1.16921e-250
PG	GAPDH	0.642623	0.986	0.886	1.21963e-251	5.49664e-247
PG	RGCC	0.420507	0.625	0.205	1.17982e-250	5.31721e-246
PG	SYNGR1	0.583782	0.723	0.285	1.13206e-249	5.10195e-245
PG	ATAD2	0.459064	0.636	0.202	1.38032e-249	6.22081e-245
PG	RPLP2	0.474117	0.999	0.849	3.60647e-247	1.62536e-242
PG	RPL18A	0.562337	0.996	0.788	9.49161e-247	4.27768e-242
PG	RPL41	0.52747	0.999	0.918	1.37748e-246	6.20801e-242
PG	NUCB2	0.575786	0.963	0.594	2.17444e-245	9.79974e-241
PG	GGH	0.288439	0.469	0.102	9.72679e-245	4.38367e-240
PG	UQCRH	0.564908	0.939	0.652	1.8368e-244	8.27808e-240
PG	TOP2A	0.770118	0.435	0.083	5.02303e-243	2.26378e-238
PG	RPLP1	0.532375	1	0.914	8.11578e-242	3.65762e-237
PG	TESC	0.299738	0.738	0.298	1.56568e-238	7.05621e-234
PG	RPS13	0.616257	0.995	0.817	2.02824e-238	9.14086e-234
PG	RGS10	0.437697	0.655	0.226	1.94375e-237	8.76008e-233
PG	PPIB	0.628739	0.896	0.581	2.9739e-237	1.34028e-232
PG	ANP32B	0.51746	0.943	0.603	1.07073e-236	4.82555e-232
PG	RPS19	0.528631	0.997	0.824	3.35687e-235	1.51287e-230
PG	RPS18	0.569593	0.998	0.83	8.16346e-235	3.67911e-230
PG	RPL35	0.521905	0.995	0.752	8.77923e-233	3.95662e-228
PG	CCL5	0.374093	0.474	0.11	1.87549e-231	8.45246e-227
PG	RPL19	0.563073	0.993	0.823	4.78978e-230	2.15866e-225
PG	RPS28	0.477827	0.999	0.862	1.51467e-229	6.82633e-225
PG	HMGA1	0.581932	0.774	0.348	2.11881e-228	9.54905e-224
PG	PLAC8	0.643699	0.909	0.563	6.89048e-227	3.1054e-222
PG	CENPM	0.351276	0.349	0.051	6.9019e-227	3.11055e-222
PG	CDCA7	0.312222	0.443	0.095	3.29835e-226	1.4865e-221
PG	RPS5	0.549315	0.982	0.711	3.60007e-226	1.62248e-221
PG	TUBA1B	0.67305	0.976	0.701	2.20018e-225	9.91579e-221
PG	PPA1	0.536529	0.817	0.402	2.43327e-225	1.09663e-220
PG	NDUFB9	0.632614	0.862	0.519	1.44894e-223	6.53006e-219
PG	MonoT1	0.442055	0.723	0.297	2.28641e-222	1.03044e-217
PG	RPL7A	0.559842	0.996	0.802	6.63092e-222	2.98842e-217
PG	RPS23	0.584956	0.994	0.835	7.27188e-220	3.27729e-215
PG	RAN	0.571247	0.897	0.548	5.09191e-219	2.29482e-214
PG	RPL12	0.522955	0.998	0.824	5.72574e-219	2.58048e-214
PG	MZT2A	0.519022	0.846	0.456	6.41798e-219	2.89245e-214
PG	BEX3	0.435448	0.622	0.214	2.94778e-217	1.32851e-212
PG	RPS7	0.55938	0.994	0.813	1.36536e-215	6.15338e-211
PG	RPSA	0.516169	0.991	0.73	2.09813e-215	9.45583e-211
PG	PKM	0.495865	0.921	0.557	1.5034e-214	6.77554e-210
PG	RPS6	0.491966	0.999	0.834	7.04691e-213	3.1759e-208
PG	CHCHD10	0.506646	0.698	0.291	8.24472e-212	3.71573e-207
PG	TK1	0.412752	0.349	0.057	2.33554e-211	1.05258e-206
PG	DDT	0.513981	0.91	0.574	2.90957e-211	1.31129e-206
PG	ANP32E	0.423132	0.827	0.413	3.58542e-211	1.61588e-206
PG	RPLP0	0.490388	0.99	0.729	5.35537e-211	2.41356e-206
PG	HELLS	0.394262	0.468	0.116	1.70192e-210	7.67023e-206
PG	RPL22	0.443309	0.996	0.785	2.95675e-210	1.33255e-205
PG	RPS25	0.47035	0.992	0.808	3.17717e-209	1.43189e-204
PG	RPS26	0.500967	0.986	0.815	5.75883e-209	2.59539e-204
PG	BRCA1	0.349155	0.473	0.121	7.02224e-209	3.16478e-204
PG	HMGN2	0.512749	0.979	0.712	4.98308e-208	2.24577e-203
PG	MCM5	0.403401	0.573	0.185	7.18111e-208	3.23638e-203
PG	PDIA6	0.538707	0.829	0.459	3.45717e-207	1.55808e-202
PG	MKI67	0.516252	0.366	0.067	8.65312e-207	3.89979e-202
PG	SRGN	0.654342	0.999	0.966	1.54126e-206	6.94615e-202
PG	RPL13	0.466293	1	0.866	2.31911e-206	1.04517e-201
PG	RPL36	0.4401	0.996	0.806	2.61034e-206	1.17643e-201
PG	RPL6	0.477122	0.993	0.817	1.63085e-205	7.34991e-201
PG	RNASE2	0.442122	0.795	0.382	2.91256e-205	1.31263e-200
PG	RPL28	0.433446	1	0.905	3.03947e-205	1.36983e-200
PG	MZT2B	0.495236	0.924	0.607	6.86814e-205	3.09533e-200
PG	EEF1B2	0.541093	0.982	0.72	2.21827e-203	9.99731e-199
PG	HSP90B1	0.551637	0.933	0.632	3.5186e-202	1.58576e-197
PG	RPL27A	0.49393	0.991	0.796	4.46516e-202	2.01236e-197
PG	RPL32	0.480651	0.999	0.848	2.08157e-201	9.3812e-197
PG	DHFR	0.409542	0.591	0.203	1.01899e-200	4.5924e-196
PG	RPL23A	0.446089	0.995	0.764	1.57132e-200	7.08162e-196
PG	RPS29	0.444814	0.996	0.841	4.76366e-200	2.14688e-195
PG	RANBP1	0.501438	0.774	0.382	2.87222e-199	1.29445e-194
PG	RPS16	0.475883	0.99	0.782	6.25483e-198	2.81892e-193
PG	SNRPF	0.481558	0.86	0.488	1.9509e-197	8.7923e-193
PG	SNRPD1	0.478541	0.841	0.464	2.01583e-197	9.08495e-193
PG	RPA3	0.451179	0.622	0.235	2.5818e-197	1.16357e-192
PG	CENPW	0.362264	0.525	0.16	4.75564e-197	2.14327e-192
PG	CHEK1	0.265322	0.385	0.08	2.51282e-196	1.13248e-191
PG	MCM6	0.374188	0.474	0.129	5.97832e-196	2.69431e-191
PG	ZWINT	0.296517	0.367	0.071	8.11386e-196	3.65676e-191
PG	RPS3	0.478937	0.996	0.822	1.77855e-195	8.01555e-191
PG	ATP5MC3	0.503051	0.899	0.574	3.733e-195	1.68239e-190
PG	RPS3A	0.50279	0.996	0.85	4.70188e-195	2.11904e-190
PG	FEN1	0.347774	0.42	0.098	1.6749e-194	7.54844e-190
PG	RPS21	0.425967	0.991	0.772	5.008e-194	2.257e-189
PG	AP2S1	0.444003	0.878	0.508	1.68706e-193	7.60326e-189
PG	TIMM10	0.372461	0.669	0.273	1.67797e-192	7.56227e-188
PG	VSIG4	0.281742	0.378	0.088	2.24144e-192	1.01017e-187
PG	MRPL51	0.431548	0.89	0.537	3.20738e-189	1.4455e-184
PG	CNIH4	0.323728	0.684	0.29	3.50171e-188	1.57815e-183
PG	CYTL1	0.873498	0.457	0.147	3.70352e-188	1.6691e-183
PG	RPS15	0.432594	0.994	0.808	1.60859e-187	7.24959e-183
PG	BRCA2	0.30711	0.448	0.12	1.04606e-186	4.71437e-182
PG	DEK	0.444052	0.929	0.605	1.82197e-186	8.21124e-182
PG	TPX2	0.422403	0.375	0.08	1.54543e-185	6.96497e-181
PG	PHPT1	0.417605	0.79	0.4	1.95054e-184	8.79068e-180
PG	RPL10A	0.437235	0.987	0.73	2.63357e-184	1.1869e-179
PG	RPL23	0.426617	0.993	0.793	6.89342e-184	3.10673e-179
PG	SLC25A5	0.500158	0.887	0.547	5.25848e-183	2.36989e-178
PG	SNRNP25	0.334425	0.53	0.174	1.03682e-182	4.67273e-178
PG	HMGB2	0.430076	0.927	0.599	1.12658e-182	5.07725e-178
PG	TMEM106C	0.325484	0.408	0.099	1.27443e-181	5.74359e-177
PG	COX4I1	0.408638	0.973	0.784	1.31814e-180	5.94059e-176
PG	VAMP8	0.418125	0.971	0.698	4.24748e-180	1.91426e-175
PG	GSTP1	0.394154	0.977	0.708	4.33012e-180	1.9515e-175
PG	RPL14	0.53594	0.981	0.771	4.42875e-180	1.99595e-175
PG	NASP	0.419648	0.804	0.422	4.53787e-180	2.04513e-175
PG	ENO1	0.447831	0.972	0.755	6.8881e-177	3.10433e-172
PG	MPO	0.933169	0.802	0.431	1.15681e-176	5.21349e-172
PG	RNASEH2C	0.412852	0.865	0.499	1.36025e-176	6.13036e-172
PG	HIRIP3	0.278815	0.409	0.102	3.23107e-176	1.45618e-171
PG	CCNB2	0.276548	0.301	0.05	1.92372e-175	8.66983e-171
PG	RPS20	0.485408	0.991	0.793	1.72505e-174	7.77445e-170
PG	YBX1	0.4654	0.961	0.704	1.71194e-173	7.71538e-169
PG	ATP5MC1	0.437075	0.778	0.407	4.42472e-173	1.99413e-168
PG	SMC2	0.329378	0.55	0.195	7.91473e-173	3.56701e-168
PG	IFT57	0.492062	0.619	0.261	4.67753e-172	2.10807e-167
PG	RPL36A	0.31334	0.988	0.709	1.45407e-171	6.55318e-167
PG	COX5A	0.439471	0.88	0.556	2.11674e-171	9.53974e-167
PG	EIF3K	0.442287	0.934	0.66	1.34871e-170	6.07835e-166
PG	MAD2L1	0.324136	0.429	0.118	5.26977e-170	2.37498e-165
PG	RPL15	0.447705	0.986	0.794	5.82221e-170	2.62396e-165
PG	SNRPB	0.458927	0.831	0.488	1.25147e-169	5.64014e-165
PG	SSR3	0.382352	0.819	0.453	1.45209e-169	6.54426e-165
PG	RAD51AP1	0.26478	0.306	0.055	1.75752e-169	7.92081e-165
PG	MCM3	0.36114	0.561	0.207	2.91673e-169	1.31451e-164
PG	EAF2	0.365042	0.704	0.328	8.73043e-169	3.93463e-164
PG	LSM5	0.388071	0.77	0.395	9.99496e-169	4.50453e-164
PG	MGMT	0.304254	0.573	0.216	1.50575e-168	6.78611e-164
PG	C1QBP	0.442716	0.811	0.444	9.06557e-168	4.08567e-163
PG	RPS2	0.461481	0.996	0.814	9.72214e-168	4.38157e-163
PG	CALM3	0.29653	0.836	0.469	5.67264e-167	2.55655e-162
PG	LMAN1	0.398216	0.739	0.369	1.23312e-166	5.55743e-162
PG	GMNN	0.288605	0.437	0.124	1.62062e-166	7.30383e-162
PG	NPM1	0.490483	0.945	0.666	2.95113e-166	1.33002e-161
PG	IGFBP7	0.298641	0.762	0.388	7.19736e-166	3.2437e-161
PG	RPS4X	0.447709	0.994	0.797	7.21707e-166	3.25259e-161
PG	ARL2	0.337727	0.707	0.333	1.61582e-165	7.28216e-161
PG	CDK1	0.32628	0.276	0.044	3.72916e-165	1.68066e-160
PG	C20orf27	0.303666	0.646	0.279	5.39351e-165	2.43075e-160
PG	RPS15A	0.459414	0.991	0.836	2.42712e-164	1.09386e-159
PG	RRM1	0.364654	0.494	0.164	4.50658e-164	2.03102e-159
PG	PNP	0.412678	0.683	0.315	4.91333e-164	2.21434e-159
PG	ASRGL1	0.251235	0.429	0.124	1.01473e-162	4.57317e-158
PG	CKS1B	0.390536	0.507	0.175	1.18912e-162	5.35912e-158
PG	SNRPD2	0.384279	0.893	0.557	1.70978e-162	7.70565e-158
PG	HMGN1	0.404248	0.945	0.653	2.72709e-162	1.22904e-157
PG	USP1	0.26291	0.632	0.272	4.00919e-162	1.80686e-157
PG	UQCC2	0.329846	0.639	0.276	1.31916e-161	5.9452e-157
PG	BLVRB	0.324949	0.72	0.351	5.08124e-161	2.29001e-156
PG	RPS27A	0.437874	0.996	0.854	1.47886e-160	6.6649e-156
PG	TPI1	0.395611	0.939	0.646	2.26764e-160	1.02198e-155
PG	CDKN3	0.296104	0.296	0.054	2.74864e-160	1.23876e-155
PG	HSPD1	0.430465	0.867	0.524	3.36259e-160	1.51545e-155
PG	MCM2	0.2819	0.369	0.09	1.23134e-159	5.54941e-155
PG	RAB32	0.439973	0.895	0.601	1.99877e-159	9.00804e-155
PG	PPIA	0.395071	0.967	0.682	2.79942e-159	1.26164e-154
PG	SERPINB1	0.736527	0.963	0.802	5.48893e-159	2.47375e-154
PG	IGFBP2	0.384681	0.531	0.193	1.31897e-158	5.94432e-154
PG	RPL3	0.363327	0.996	0.78	1.34498e-158	6.06156e-154
PG	PRKDC	0.336408	0.82	0.461	2.93097e-158	1.32093e-153
PG	HNRNPA1	0.30458	0.966	0.673	5.02472e-158	2.26454e-153
PG	TMEM258	0.380712	0.914	0.607	5.20183e-158	2.34436e-153
PG	PGP	0.281048	0.671	0.308	3.17083e-157	1.42903e-152
PG	SDF2L1	0.382211	0.571	0.228	1.34056e-156	6.04166e-152
PG	DNAJC9	0.256283	0.522	0.19	2.00646e-156	9.04271e-152
PG	HSP90AB1	0.367182	0.956	0.66	1.61614e-155	7.28361e-151
PG	TCEAL3	0.291255	0.61	0.259	2.01673e-155	9.08899e-151
PG	NUSAP1	0.418573	0.401	0.111	4.02317e-155	1.81316e-150
PG	ATP5F1D	0.349696	0.909	0.588	4.35781e-155	1.96398e-150
PG	SIVA1	0.388963	0.75	0.393	4.3701e-155	1.96952e-150
PG	NCL	0.430885	0.932	0.635	1.46575e-154	6.60584e-150
PG	RPL18	0.367518	0.991	0.797	2.26388e-154	1.02028e-149
PG	SNRPG	0.402638	0.857	0.525	9.304e-154	4.19313e-149
PG	RPS24	0.383605	0.998	0.868	1.73064e-153	7.79963e-149
PG	PA2G4	0.398155	0.841	0.502	2.87382e-153	1.29517e-148
PG	NAA38	0.325167	0.857	0.512	3.14436e-153	1.4171e-148
PG	RPS10	0.337189	0.995	0.81	3.99466e-153	1.80031e-148
PG	NDUFB11	0.369326	0.91	0.6	6.27323e-153	2.82722e-148
PG	SSR4	0.398067	0.912	0.609	8.30836e-153	3.74441e-148
PG	RPL37A	0.350189	0.997	0.82	1.84949e-152	8.3353e-148
PG	RRM2	0.34396	0.257	0.041	2.02706e-152	9.13555e-148
PG	RPS17	0.282498	0.95	0.655	4.00459e-152	1.80479e-147
PG	CHCHD7	0.269551	0.591	0.247	4.04965e-152	1.8251e-147
PG	EEF1E1	0.296317	0.671	0.314	5.35831e-152	2.41488e-147
PG	RPL7	0.388515	0.999	0.822	7.16993e-152	3.23134e-147
PG	RBM3	0.355964	0.903	0.584	1.04848e-151	4.7253e-147
PG	PARK7	0.391252	0.878	0.557	1.31712e-151	5.93599e-147
PG	RPL24	0.392707	0.983	0.783	2.71516e-151	1.22367e-146
PG	RPL26	0.413787	0.992	0.818	6.35033e-151	2.86196e-146
PG	LSM3	0.299917	0.828	0.479	8.70221e-151	3.92191e-146
PG	PDIA3	0.445512	0.841	0.524	1.37284e-150	6.18712e-146
PG	CENPK	0.251728	0.367	0.095	1.07682e-149	4.85301e-145
PG	RGL4	0.261192	0.594	0.273	1.87868e-149	8.46684e-145
PG	MANF	0.304836	0.598	0.254	7.14728e-149	3.22114e-144
PG	EIF4EBP1	0.332989	0.698	0.343	1.77817e-148	8.01388e-144
PG	NAP1L1	0.28693	0.935	0.631	5.25255e-148	2.36722e-143
PG	CHCHD2	0.362136	0.951	0.674	5.55483e-148	2.50345e-143
PG	RPL5	0.450274	0.984	0.777	7.20814e-148	3.24856e-143
PG	FAM162A	0.331257	0.654	0.303	7.43037e-148	3.34872e-143
PG	GSN	0.300773	0.826	0.482	2.09368e-147	9.43581e-143
PG	UBA52	0.326335	0.994	0.869	2.67268e-147	1.20452e-142
PG	APEX1	0.359852	0.867	0.534	5.49937e-147	2.47846e-142
PG	MINOS1	0.332437	0.832	0.491	6.55784e-147	2.95549e-142
PG	HMGB1	0.454949	0.989	0.807	1.97122e-146	8.88388e-142
PG	RPL29	0.441617	0.986	0.793	4.25858e-146	1.91926e-141
PG	BIRC5	0.308288	0.265	0.047	9.52788e-145	4.29403e-140
PG	GYPC	0.437536	0.633	0.292	1.47192e-144	6.63365e-140
PG	SNRPE	0.364378	0.827	0.491	6.02708e-144	2.71628e-139
PG	LDHB	0.356577	0.89	0.572	1.68846e-143	7.60955e-139
PG	RPL4	0.348436	0.968	0.703	1.7245e-143	7.77198e-139
PG	CENPU	0.289942	0.413	0.126	3.14118e-143	1.41567e-138
PG	RPL34	0.346898	0.999	0.879	6.8957e-143	3.10775e-138
PG	ASPM	0.315054	0.264	0.047	7.36199e-143	3.3179e-138
PG	RPL11	0.441055	0.994	0.835	2.59818e-142	1.17095e-137
PG	LSM7	0.357224	0.852	0.524	1.64265e-141	7.40308e-137
PG	SLC25A6	0.344927	0.891	0.573	3.98218e-141	1.79469e-136
PG	IDH2	0.339155	0.719	0.372	4.98726e-141	2.24766e-136
PG	MYDGF	0.382716	0.719	0.386	1.59154e-140	7.17274e-136
PG	DDOST	0.345036	0.703	0.364	2.88393e-140	1.29973e-135
PG	CBX5	0.281433	0.659	0.318	5.33017e-138	2.4022e-133
PG	RNASEH2B	0.263922	0.844	0.517	7.78267e-137	3.50749e-132
PG	MRPS21	0.31175	0.811	0.477	9.28162e-137	4.18304e-132
PG	PRDX3	0.278344	0.715	0.374	1.1878e-136	5.35318e-132
PG	RPL10	0.429403	0.994	0.84	2.09897e-136	9.45962e-132
PG	VSTM1	0.276999	0.519	0.217	2.46479e-136	1.11083e-131
PG	FAU	0.335376	0.992	0.878	3.74728e-136	1.68882e-131
PG	SEC11A	0.361314	0.88	0.584	6.04591e-136	2.72477e-131
PG	HIGD2A	0.315645	0.869	0.552	1.41187e-135	6.36302e-131
PG	RPL30	0.378851	0.993	0.871	1.82531e-135	8.22629e-131
PG	SNRPD3	0.325553	0.799	0.467	2.69854e-135	1.21618e-130
PG	MRPS34	0.319856	0.752	0.415	4.68516e-135	2.11151e-130
PG	RPL22L1	0.390572	0.813	0.484	1.64798e-134	7.4271e-130
PG	NDUFS5	0.352795	0.879	0.573	4.38219e-134	1.97496e-129
PG	PSMB7	0.33803	0.751	0.416	1.67535e-133	7.55048e-129
PG	RPL27	0.317713	0.99	0.801	1.77151e-133	7.98383e-129
PG	PPM1G	0.283127	0.747	0.411	1.21968e-132	5.49686e-128
PG	NDUFB10	0.291713	0.848	0.529	1.23593e-132	5.57007e-128
PG	APP	0.255029	0.462	0.169	1.93026e-132	8.69927e-128
PG	VDAC3	0.295776	0.708	0.372	2.74386e-132	1.2366e-127
PG	MIF	0.306097	0.676	0.341	3.6239e-132	1.63322e-127
PG	SLC25A3	0.360927	0.924	0.653	2.55014e-131	1.1493e-126
PG	H2AFV	0.256441	0.893	0.589	5.25247e-131	2.36718e-126
PG	TUBB	0.604639	0.867	0.577	7.33055e-131	3.30373e-126
PG	MRPL11	0.297143	0.617	0.289	7.41051e-131	3.33977e-126
PG	SRP72	0.252342	0.811	0.486	8.92438e-131	4.02204e-126
PG	PDCD5	0.310365	0.688	0.355	1.62681e-130	7.33171e-126
PG	MGST1	0.401961	0.856	0.543	1.68406e-130	7.5897e-126
PG	SMC1A	0.294881	0.672	0.34	1.97836e-130	8.91608e-126
PG	PTTG1	0.394642	0.401	0.13	2.29247e-130	1.03317e-125
PG	HNRNPA3	0.310781	0.932	0.658	2.59004e-130	1.16728e-125
PG	SRSF3	0.273451	0.929	0.646	2.76891e-130	1.24789e-125
PG	PTRHD1	0.314554	0.72	0.387	6.97617e-130	3.14402e-125
PG	UQCRB	0.326367	0.948	0.696	7.11555e-130	3.20684e-125
PG	OSTC	0.399365	0.798	0.49	8.18494e-130	3.68879e-125
PG	DDX39A	0.25523	0.54	0.227	2.41002e-129	1.08615e-124
PG	IMPDH2	0.287143	0.703	0.374	6.12737e-129	2.76148e-124
PG	RPS11	0.324862	0.991	0.827	9.17379e-129	4.13444e-124
PG	ERP29	0.328708	0.872	0.572	1.11081e-128	5.00619e-124
PG	DTYMK	0.286767	0.466	0.173	1.19108e-128	5.36795e-124
PG	RPL35A	0.325983	0.996	0.829	1.27697e-128	5.75506e-124
PG	ILF2	0.257654	0.783	0.458	8.02235e-128	3.61551e-123
PG	NENF	0.26899	0.653	0.326	1.30053e-127	5.86122e-123
PG	LSM4	0.291758	0.679	0.35	3.94739e-127	1.77901e-122
PG	MDH1	0.321356	0.71	0.384	1.59711e-126	7.19786e-122
PG	MLEC	0.293915	0.781	0.456	2.57662e-126	1.16123e-121
PG	UHRF1	0.270068	0.274	0.06	5.94938e-126	2.68126e-121
PG	RPS4Y1	0.432594	0.836	0.529	7.801e-126	3.51575e-121
PG	EIF3L	0.308505	0.911	0.623	1.12572e-125	5.07338e-121
PG	MRPL12	0.323247	0.585	0.269	1.23969e-125	5.58703e-121
PG	COX8A	0.330034	0.907	0.635	1.73328e-125	7.81153e-121
PG	LDHA	0.316828	0.795	0.475	5.63719e-125	2.54057e-120
PG	RPL39	0.311177	1	0.92	8.02732e-125	3.61775e-120
PG	RPN2	0.38598	0.806	0.493	9.24373e-125	4.16596e-120
PG	NDUFAB1	0.304092	0.755	0.432	1.61929e-124	7.2978e-120
PG	ATP5PB	0.281494	0.834	0.522	1.73577e-124	7.82275e-120
PG	ATP5PO	0.32477	0.863	0.564	6.46555e-124	2.91389e-119
PG	GSTO1	0.283473	0.823	0.51	1.40096e-123	6.31387e-119
PG	SERBP1	0.296196	0.927	0.652	1.98561e-123	8.94875e-119
PG	NUCKS1	0.408583	0.848	0.544	3.52078e-123	1.58675e-118
PG	RPL37	0.290998	0.996	0.883	3.69946e-123	1.66727e-118
PG	HSPA5	0.374806	0.812	0.504	1.2505e-122	5.63574e-118
PG	CLTA	0.285512	0.867	0.568	4.93146e-122	2.22251e-117
PG	NDUFB8	0.298728	0.803	0.489	5.20188e-122	2.34438e-117
PG	CCT5	0.311229	0.785	0.469	6.4413e-122	2.90296e-117
PG	COX6C	0.351039	0.89	0.609	6.99204e-122	3.15117e-117
PG	CALR	0.295278	0.881	0.588	7.62056e-122	3.43443e-117
PG	ANAPC11	0.294461	0.764	0.445	9.67901e-122	4.36214e-117
PG	AKR7A2	0.300865	0.589	0.276	1.18988e-121	5.36257e-117
PG	UQCRFS1	0.330993	0.806	0.499	5.87719e-121	2.64873e-116
PG	COX7C	0.29156	0.942	0.682	6.25659e-121	2.81972e-116
PG	ATP5MC2	0.321499	0.955	0.724	7.45393e-121	3.35934e-116
PG	ATP5PF	0.314414	0.891	0.609	7.83404e-121	3.53065e-116
PG	ATP5ME	0.290489	0.902	0.618	1.85352e-120	8.35346e-116
PG	LGALS1	0.495872	0.865	0.586	2.95805e-120	1.33314e-115
PG	ATP5F1A	0.311551	0.839	0.534	1.6142e-119	7.27489e-115
PG	LRPAP1	0.319274	0.675	0.359	1.6337e-119	7.36277e-115
PG	MRPS15	0.292656	0.599	0.287	2.1237e-119	9.57108e-115
PG	RACK1	0.321618	0.981	0.775	2.42824e-119	1.09436e-114
PG	RPL13A	0.291536	0.996	0.818	6.22526e-119	2.8056e-114
PG	CENPF	0.482713	0.364	0.114	2.679e-118	1.20737e-113
PG	CACYBP	0.25977	0.693	0.375	3.0557e-118	1.37714e-113
PG	UQCRQ	0.275448	0.835	0.532	2.07368e-117	9.34568e-113
PG	PTGES3	0.272482	0.885	0.599	2.16067e-117	9.73769e-113
PG	C19orf53	0.267972	0.789	0.479	1.78593e-116	8.04883e-112
PG	XRCC6	0.30451	0.783	0.474	6.83823e-116	3.08185e-111
PG	FABP5	0.388948	0.617	0.309	2.69746e-115	1.21569e-110
PG	ATP5PD	0.254642	0.826	0.524	2.87143e-115	1.2941e-110
PG	HNRNPD	0.277619	0.88	0.596	4.64427e-115	2.09308e-110
PG	VDAC1	0.285091	0.677	0.363	9.69806e-115	4.37072e-110
PG	UQCR10	0.287458	0.91	0.645	1.5564e-114	7.01439e-110
PG	TMPO	0.303185	0.684	0.371	2.24869e-114	1.01344e-109
PG	COX7B	0.295025	0.86	0.571	3.65134e-114	1.64559e-109
PG	PHB2	0.250978	0.762	0.454	1.0756e-113	4.84753e-109
PG	DPP7	0.291616	0.683	0.373	1.61339e-112	7.27125e-108
PG	ERH	0.276347	0.8	0.498	2.53247e-112	1.14134e-107
PG	MCM7	0.421777	0.538	0.252	2.71174e-112	1.22213e-107
PG	HNRNPAB	0.257633	0.824	0.527	3.67681e-112	1.65707e-107
PG	BTF3	0.44139	0.937	0.714	4.24544e-112	1.91334e-107
PG	MFSD10	0.26506	0.787	0.484	6.57985e-112	2.96541e-107
PG	NME1	0.319886	0.61	0.306	9.76899e-112	4.40269e-107
PG	NBEAL1	0.291219	0.633	0.327	1.79509e-111	8.09011e-107
PG	HSPB1	0.255369	0.535	0.243	2.99369e-111	1.3492e-106
PG	COX7A2	0.300913	0.916	0.664	4.72036e-111	2.12737e-106
PG	SEC61B	0.355664	0.879	0.624	1.32766e-110	5.9835e-106
PG	MRPL33	0.296953	0.819	0.527	4.89354e-110	2.20542e-105
PG	CENPX	0.260833	0.513	0.226	5.01742e-110	2.26125e-105
PG	NACA	0.374508	0.987	0.827	6.63894e-110	2.99204e-105
PG	HSPA8	0.288712	0.886	0.611	1.44853e-109	6.52823e-105
PG	EIF3F	0.267337	0.838	0.55	4.97322e-108	2.24133e-103
PG	NDUFA12	0.285682	0.711	0.408	9.51022e-108	4.28606e-103
PG	RPS27L	0.284075	0.837	0.549	1.24684e-107	5.61924e-103
PG	TUFM	0.278942	0.732	0.433	4.86325e-105	2.19177e-100
PG	PLD4	0.364047	0.385	0.139	5.00868e-105	2.25731e-100
PG	HINT1	0.292362	0.937	0.697	2.58752e-104	1.16614e-99
PG	CCT8	0.270528	0.759	0.463	3.70041e-104	1.6677e-99
PG	TUBA1C	0.352399	0.653	0.356	8.79325e-104	3.96294e-99
PG	MTDH	0.260139	0.926	0.684	8.91473e-104	4.01769e-99
PG	HSPE1	0.313978	0.715	0.417	9.80822e-104	4.42037e-99
PG	EIF3A	0.256155	0.865	0.592	5.97107e-103	2.69104e-98
PG	COX5B	0.295694	0.916	0.683	1.07931e-102	4.86424e-98
PG	EEF1D	0.303716	0.941	0.733	4.5144e-102	2.03455e-97
PG	SUPT16H	0.252693	0.702	0.407	1.02732e-101	4.62992e-97
PG	TXN	0.301088	0.931	0.718	8.12884e-99	3.66351e-94
PG	NUDT1	0.302534	0.578	0.298	2.97655e-96	1.34147e-91
PG	HIST1H1D	0.559338	0.364	0.138	2.35862e-95	1.06298e-90
PG	GNG5	0.275321	0.92	0.698	2.41803e-95	1.08976e-90
PG	GGCT	0.256933	0.509	0.242	1.5277e-93	6.88503e-89
PG	RAB13	0.25526	0.699	0.416	2.61267e-93	1.17748e-88
PG	PSMA7	0.266522	0.928	0.726	1.43649e-92	6.47398e-88
PG	EIF5A	0.261532	0.705	0.427	5.48264e-90	2.47092e-85
PG	LRRC75A	0.332833	0.624	0.349	5.70848e-90	2.5727e-85
PG	RPS9	0.25667	0.994	0.879	2.7207e-89	1.22617e-84
PG	AK2	0.308862	0.685	0.41	3.47893e-88	1.56788e-83
PG	SUB1	0.255681	0.906	0.685	9.30946e-87	4.19559e-82
PG	RPL36AL	0.260282	0.926	0.713	3.35374e-86	1.51146e-81
PG	PYCARD	0.257799	0.901	0.684	1.77701e-83	8.00865e-79
PG	CST7	0.52339	0.527	0.273	3.92819e-83	1.77035e-78
PG	C21orf58	0.250406	0.302	0.104	4.03171e-83	1.81701e-78
PG	MGST3	0.28352	0.664	0.405	2.45826e-80	1.10789e-75
PG	HIST1H4C	0.834925	0.888	0.663	1.74568e-79	7.86744e-75
PG	FBL	0.253253	0.651	0.393	8.07735e-78	3.6403e-73
PG	PFDN5	0.262997	0.951	0.776	7.59557e-77	3.42317e-72
PG	RNASE3	0.361027	0.347	0.141	7.21356e-76	3.251e-71
PG	TKT	0.297554	0.914	0.756	3.39782e-66	1.53133e-61
PG	TUBB4B	0.27107	0.61	0.378	9.64125e-63	4.34512e-58
PG	AL355922.1	0.25792	0.258	0.097	5.70949e-60	2.57315e-55
PG	KPNA2	0.251701	0.356	0.172	1.36397e-56	6.14713e-52
Promono	DEFA3	2.93392	0.488	0.147	0	0
Promono	DEFA4	2.69937	0.577	0.107	0	0
Promono	SRGN	1.53798	0.989	0.966	0	0
Promono	BPI	1.49836	0.689	0.174	0	0
Promono	CD24	1.44434	0.557	0.161	0	0
Promono	CEACAM6	1.27388	0.505	0.112	0	0
Promono	TOP2A	1.23231	0.3	0.086	0	0
Promono	HMGN2	1.19601	0.847	0.717	0	0
Promono	AZU1	1.17783	0.904	0.581	0	0
Promono	MKI67	1.03745	0.275	0.067	0	0
Promono	TUBA1B	1.03146	0.759	0.713	0	0
Promono	PCNA	0.922236	0.385	0.238	0	0
Promono	H2AFZ	0.879566	0.691	0.648	0	0
Promono	DUT	0.868167	0.572	0.506	0	0
Promono	TUBB	0.836032	0.526	0.6	0	0
Promono	HMGB2	0.809231	0.716	0.609	0	0
Promono	ANP32E	0.756647	0.536	0.428	0	0
Promono	TSPO	0.742695	0.869	0.764	0	0
Promono	ANP32B	0.733348	0.713	0.615	0	0
Promono	NKG7	0.926821	0.641	0.374	1.15413734868515e-319	5.20146620305424e-315
Promono	RNASEH2C	0.789113	0.557	0.517	4.05836484067804e-311	1.82902e-306
Promono	PLAC8	0.75851	0.723	0.57	0	5.5428e-305
Promono	CEACAM8	0.997709	0.527	0.153	7.11263e-307	3.20552e-302
Promono	LYZ	0.863619	0.899	0.744	2.41482e-305	1.08831e-300
Promono	H2AFV	0.622925	0.596	0.607	2.47762e-302	1.11662e-297
Promono	RNASE3	1.3938	0.32	0.138	7.9066e-301	3.56335e-296
Promono	RPN2	0.726552	0.465	0.515	1.07136e-298	4.8284e-294
Promono	DEK	0.654663	0.643	0.622	5.28174e-288	2.38037e-283
Promono	YWHAH	0.695391	0.609	0.519	7.12182e-288	3.20966e-283
Promono	CST7	1.02996	0.552	0.264	2.22318e-287	1.00194e-282
Promono	TKT	0.626275	0.769	0.765	1.05088e-282	4.73612e-278
Promono	ATAD2	0.646683	0.34	0.217	6.53796e-276	2.94653e-271
Promono	GNG5	0.40661	0.631	0.719	1.81383e-268	8.17459e-264
Promono	RAB32	0.548934	0.619	0.618	2.52171e-266	1.13648e-261
Promono	MRPL51	0.563071	0.567	0.557	9.25573e-265	4.17137e-260
Promono	S100P	0.750625	0.642	0.258	6.04429e-264	2.72404e-259
Promono	RNASE2	1.13202	0.632	0.385	7.81328e-264	3.52129e-259
Promono	NSUN5	0.86105	0.408	0.235	3.34662e-262	1.50826e-257
Promono	MYL6	0.456493	0.92	0.934	1.70317e-258	7.67585e-254
Promono	ELANE	0.921375	0.748	0.44	2.65982e-255	1.19873e-250
Promono	TYMS	0.872486	0.359	0.154	3.86813e-255	1.74329e-250
Promono	RGL4	1.0395	0.539	0.269	6.68973e-255	3.01493e-250
Promono	TMPO	0.408168	0.333	0.395	1.88425e-254	8.49192e-250
Promono	S100A8	0.398431	0.917	0.619	1.80785e-246	8.14763e-242
Promono	GPI	0.798306	0.468	0.351	5.03604e-244	2.26964e-239
Promono	RAB13	0.664872	0.488	0.427	2.32033e-240	1.04573e-235
Promono	RGCC	0.838254	0.479	0.206	2.1305e-238	9.60173e-234
Promono	AP2S1	0.575766	0.543	0.528	3.25171e-237	1.46548e-232
Promono	PFN1	0.456088	0.899	0.895	3.15631e-235	1.42248e-230
Promono	PRDX5	0.475831	0.638	0.665	9.54226e-233	4.30051e-228
Promono	PCLAF	0.813507	0.39	0.195	1.91965e-232	8.65147e-228
Promono	NDUFB9	0.51435	0.536	0.539	4.55549e-232	2.05307e-227
Promono	CALM1	0.471813	0.761	0.766	9.37916e-231	4.227e-226
Promono	CHID1	0.413169	0.167	0.251	4.63789e-230	2.0902e-225
Promono	ANXA3	0.808694	0.549	0.212	3.90527e-229	1.76003e-224
Promono	GAPDH	0.5738	0.907	0.89	1.49343e-226	6.73057e-222
Promono	SERPINB10	0.753941	0.479	0.163	3.94644e-224	1.77858e-219
Promono	EMB	0.588516	0.681	0.613	9.91362e-224	4.46787e-219
Promono	HSP90B1	0.591973	0.7	0.645	1.31326e-222	5.91861e-218
Promono	CCDC85B	0.659774	0.551	0.506	2.48908e-222	1.12178e-217
Promono	RETN	1.15326	0.458	0.164	8.16277e-219	3.6788e-214
Promono	HIST1H4C	0.918846	0.59	0.684	8.65213e-219	3.89934e-214
Promono	DHFR	0.670184	0.356	0.214	1.24459e-212	5.60914e-208
Promono	COX8A	0.360349	0.59	0.657	4.49377e-212	2.02525e-207
Promono	SERPINB1	0.684473	0.827	0.81	1.04496e-211	4.70943e-207
Promono	HDGF	0.481792	0.461	0.498	1.32479e-209	5.97056e-205
Promono	P4HB	0.517105	0.541	0.534	7.75434e-209	3.49473e-204
Promono	STMN1	0.620505	0.576	0.536	2.73273e-208	1.23159e-203
Promono	TUBA1C	0.443152	0.32	0.379	7.63223e-208	3.43969e-203
Promono	GPAA1	0.585347	0.256	0.26	7.6908e-203	3.46609e-198
Promono	TPP1	0.630672	0.49	0.483	3.16012e-202	1.4242e-197
Promono	LSM5	0.344201	0.335	0.424	2.75805e-195	1.243e-190
Promono	ENO1	0.456605	0.788	0.765	1.425e-194	6.4222e-190
Promono	TXN	0.347527	0.64	0.739	1.49931e-190	6.75709e-186
Promono	HOXA10	0.40785	0.284	0.425	2.37606e-188	1.07084e-183
Promono	UBE2S	0.273257	0.196	0.275	7.86777e-180	3.54584e-175
Promono	SKA2	0.351909	0.26	0.233	2.20026e-178	9.91612e-174
Promono	ARHGDIB	0.293283	0.736	0.806	7.78096e-174	3.50672e-169
Promono	SUCO	0.615211	0.446	0.32	6.57947e-173	2.96524e-168
Promono	PNP	0.487702	0.389	0.332	8.63639e-171	3.89225e-166
Promono	UQCRFS1	0.350777	0.475	0.521	1.06659e-170	4.80691e-166
Promono	DDT	0.359801	0.56	0.597	6.10724e-170	2.75241e-165
Promono	ARHGDIA	0.494163	0.438	0.497	1.35333e-168	6.09919e-164
Promono	AK2	0.433785	0.356	0.433	1.60976e-166	7.25488e-162
Promono	PHPT1	0.357664	0.344	0.43	6.54049e-166	2.94767e-161
Promono	FBXO9	0.617396	0.465	0.406	1.74047e-165	7.84396e-161
Promono	RPN1	0.528083	0.344	0.382	2.02518e-165	9.12709e-161
Promono	BUB3	0.312554	0.303	0.377	5.99731e-165	2.70287e-160
Promono	TESC	0.606764	0.464	0.311	2.90723e-164	1.31023e-159
Promono	GSTP1	0.535611	0.817	0.715	1.68476e-163	7.5929e-159
Promono	EEF1E1	0.44027	0.3	0.338	5.60636e-162	2.52667e-157
Promono	SCP2	0.392127	0.435	0.493	7.29871e-162	3.28938e-157
Promono	MIS18BP1	0.293077	0.493	0.569	1.47847e-161	6.66315e-157
Promono	FXYD5	0.353825	0.586	0.611	2.55352e-159	1.15082e-154
Promono	OAZ1	0.319672	0.913	0.926	7.34098e-159	3.30843e-154
Promono	SVIP	0.637049	0.459	0.322	2.29705e-158	1.03524e-153
Promono	MonoT1	0.36807	0.303	0.324	5.37601e-157	2.42286e-152
Promono	PKM	0.480358	0.618	0.574	9.26441e-156	4.17528e-151
Promono	RPA3	0.434457	0.273	0.256	1.17036e-155	5.27458e-151
Promono	ENY2	0.325073	0.548	0.606	1.24229e-154	5.59873e-150
Promono	NUCKS1	0.290411	0.443	0.573	2.29141e-154	1.03269e-149
Promono	SNRPG	0.293543	0.488	0.55	9.84962e-154	4.43903e-149
Promono	SEC11A	0.324385	0.558	0.605	6.03526e-153	2.71997e-148
Promono	SNHG25	0.549901	0.376	0.436	1.31417e-151	5.9227e-147
Promono	CENPW	0.36609	0.254	0.175	1.91676e-151	8.63846e-147
Promono	LAIR1	0.486691	0.437	0.434	4.97596e-149	2.24256e-144
Promono	HBA2	0.694414	0.41	0.33	5.71945e-149	2.57764e-144
Promono	TUBB4B	0.29042	0.296	0.4	5.95492e-149	2.68376e-144
Promono	MARCKS	0.695931	0.537	0.271	9.35176e-148	4.21465e-143
Promono	FOLR3	0.814185	0.452	0.2	2.33327e-146	1.05156e-141
Promono	ROMO1	0.357821	0.463	0.543	2.51299e-145	1.13255e-140
Promono	CKS2	0.279478	0.195	0.254	3.18752e-145	1.43655e-140
Promono	PSMB7	0.309073	0.391	0.439	3.6281e-145	1.63511e-140
Promono	PTBP1	0.262362	0.295	0.43	3.44419e-144	1.55223e-139
Promono	EAF2	0.359788	0.37	0.348	1.99248e-143	8.9797e-139
Promono	TECR	0.349263	0.272	0.342	2.89787e-143	1.30601e-138
Promono	FAM162A	0.355602	0.326	0.323	5.37855e-143	2.42401e-138
Promono	SRSF2	0.299672	0.384	0.516	8.64583e-143	3.8965e-138
Promono	ANXA1	0.486604	0.794	0.776	1.15146e-142	5.1894e-138
Promono	MPHOSPH9	0.309715	0.225	0.303	1.46431e-142	6.59933e-138
Promono	MCM7	0.378407	0.216	0.273	4.79323e-142	2.16021e-137
Promono	ARPC5	0.271125	0.762	0.816	5.17558e-142	2.33253e-137
Promono	NUDT1	0.279231	0.244	0.32	2.50942e-141	1.13095e-136
Promono	VSTM1	0.642422	0.417	0.217	7.2511e-141	3.26793e-136
Promono	GDI2	0.307573	0.512	0.629	2.01407e-140	9.07702e-136
Promono	PGLYRP1	0.262662	0.373	0.144	6.7346e-140	3.03515e-135
Promono	CSTA	0.530022	0.639	0.528	1.12011e-139	5.0481e-135
Promono	POLE4	0.486867	0.427	0.344	5.05039e-139	2.27611e-134
Promono	FAM111A	0.434179	0.328	0.314	9.74491e-139	4.39184e-134
Promono	RBX1	0.2901	0.502	0.58	2.51537e-138	1.13363e-133
Promono	LENG8	0.285942	0.342	0.51	2.61599e-138	1.17898e-133
Promono	TPI1	0.326639	0.589	0.67	2.03076e-137	9.15221e-133
Promono	CBX5	0.280612	0.282	0.343	2.70233e-135	1.21789e-130
Promono	LGALS3	0.705959	0.444	0.22	1.10052e-134	4.95984e-130
Promono	MZT2A	0.300103	0.452	0.481	2.45455e-134	1.10622e-129
Promono	HNRNPH1	0.428063	0.58	0.669	4.92226e-133	2.21837e-128
Promono	ATOX1	0.394196	0.496	0.525	2.17331e-132	9.79469e-128
Promono	GSN	0.564441	0.622	0.49	4.85828e-131	2.18953e-126
Promono	ALAS1	0.441109	0.256	0.199	1.15368e-130	5.19942e-126
Promono	HIST1H1E	0.313171	0.227	0.311	1.4567e-130	6.56508e-126
Promono	BRCA2	0.454724	0.26	0.128	1.78129e-128	8.02793e-124
Promono	HBG2	0.866955	0.378	0.187	4.42087e-128	1.9924e-123
Promono	PPP1CA	0.331645	0.513	0.596	5.27207e-128	2.37602e-123
Promono	AL034397.3	0.415261	0.589	0.603	1.57593e-127	7.10241e-123
Promono	TMEM258	0.266663	0.546	0.633	1.76296e-127	7.94533e-123
Promono	PGAM1	0.402091	0.516	0.507	5.7362e-127	2.58519e-122
Promono	CYBA	0.270321	0.82	0.87	2.81169e-126	1.26717e-121
Promono	HBA1	0.681417	0.38	0.288	3.16663e-126	1.42714e-121
Promono	CANX	0.326276	0.536	0.613	4.22077e-126	1.90221e-121
Promono	SUZ12	0.251248	0.347	0.446	3.20027e-125	1.4423e-120
Promono	ATP5F1E	0.274451	0.923	0.943	4.43248e-125	1.99763e-120
Promono	C20orf27	0.412368	0.353	0.296	1.02478e-124	4.61848e-120
Promono	CKAP2	0.257396	0.236	0.256	4.44899e-123	2.00507e-118
Promono	EMC10	0.336116	0.317	0.374	1.02042e-122	4.59883e-118
Promono	SLC44A1	0.385766	0.315	0.318	1.29297e-122	5.82714e-118
Promono	RPS27L	0.296532	0.471	0.575	2.23917e-122	1.00915e-117
Promono	VPS29	0.30268	0.47	0.488	6.10156e-122	2.74985e-117
Promono	BTG1	0.278674	0.713	0.798	1.59352e-121	7.18167e-117
Promono	SPCS3	0.345103	0.478	0.518	2.87103e-121	1.29392e-116
Promono	MCRIP1	0.25795	0.217	0.327	3.28583e-121	1.48086e-116
Promono	PDHA1	0.298854	0.311	0.328	4.08168e-121	1.83953e-116
Promono	ATP2A3	0.427227	0.322	0.406	8.2749e-121	3.72933e-116
Promono	CRTAP	0.269349	0.256	0.353	2.25798e-120	1.01763e-115
Promono	ETHE1	0.269339	0.365	0.396	4.40668e-120	1.986e-115
Promono	TMEM87A	0.358532	0.332	0.334	4.71639e-120	2.12558e-115
Promono	EDEM3	0.511121	0.384	0.407	1.35098e-119	6.08861e-115
Promono	ARL2	0.26333	0.272	0.362	2.91109e-119	1.31197e-114
Promono	TRIR	0.301112	0.589	0.674	3.09341e-119	1.39414e-114
Promono	VMA21	0.285341	0.329	0.397	9.34268e-119	4.21056e-114
Promono	PGK1	0.271236	0.628	0.691	1.13229e-118	5.10299e-114
Promono	SRSF3	0.303207	0.585	0.669	1.96219e-118	8.84318e-114
Promono	COMMD3	0.266059	0.338	0.466	4.96065e-118	2.23567e-113
Promono	COX17	0.259	0.413	0.474	1.7368e-115	7.82743e-111
Promono	MAVS	0.331795	0.3	0.386	1.08388e-114	4.88481e-110
Promono	UGCG	0.57213	0.369	0.16	1.74796e-114	7.87769e-110
Promono	CYBB	0.346507	0.571	0.312	2.49756e-114	1.1256e-109
Promono	SERF2	0.271046	0.863	0.874	6.08599e-114	2.74284e-109
Promono	MTDH	0.276968	0.636	0.704	9.17811e-114	4.13639e-109
Promono	SMC1A	0.282374	0.318	0.363	1.13734e-113	5.12577e-109
Promono	GLRX	0.469773	0.56	0.476	6.67528e-113	3.00841e-108
Promono	ANXA6	0.479131	0.371	0.259	5.4255e-112	2.44517e-107
Promono	CALM3	0.309487	0.465	0.492	1.75804e-111	7.92313e-107
Promono	ENTPD1	0.543705	0.419	0.193	6.16694e-111	2.77932e-106
Promono	OTULINL	0.480598	0.363	0.18	2.41001e-110	1.08614e-105
Promono	RFLNB	0.413206	0.686	0.646	5.58389e-110	2.51655e-105
Promono	ARG1	0.360934	0.333	0.137	1.86708e-109	8.41456e-105
Promono	PRTN3	0.327883	0.5	0.263	7.86527e-109	3.54472e-104
Promono	MFSD10	0.271938	0.457	0.506	2.16005e-108	9.73492e-104
Promono	LSM6	0.274979	0.379	0.41	5.45268e-107	2.45742e-102
Promono	SLC36A4	0.48	0.401	0.315	2.47192e-105	1.11405e-100
Promono	NHLRC3	0.317141	0.35	0.375	3.0796e-105	1.38791e-100
Promono	NDUFA13	0.261465	0.545	0.642	6.75723e-105	3.04535e-100
Promono	PGD	0.425935	0.587	0.515	1.863e-104	8.39617e-100
Promono	FUT4	0.447583	0.325	0.275	5.51761e-104	2.48668e-99
Promono	ATP2B4	0.360007	0.337	0.373	1.93616e-103	8.72587e-99
Promono	FCN1	0.287157	0.594	0.346	5.38633e-102	2.42751e-97
Promono	CPNE3	0.52844	0.449	0.34	2.13487e-101	9.62144e-97
Promono	SURF4	0.265652	0.248	0.298	1.78534e-100	8.04619e-96
Promono	H1FX	0.333809	0.459	0.53	1.46548e-99	6.60463e-95
Promono	SYNGR1	0.383673	0.38	0.304	8.13397e-99	3.66582e-94
Promono	ALOX5AP	0.394685	0.641	0.408	1.4668e-97	6.61057e-93
Promono	LTA4H	0.353268	0.553	0.471	1.8305e-97	8.24971e-93
Promono	HBB	0.29255	0.335	0.347	2.424e-97	1.09245e-92
Promono	AC020656.1	0.6508	0.275	0.127	4.30629e-97	1.94076e-92
Promono	EIF4EBP2	0.337444	0.316	0.377	6.30712e-96	2.84249e-91
Promono	ERLIN1	0.302384	0.327	0.338	1.03549e-95	4.66674e-91
Promono	MS4A3	0.685848	0.383	0.199	5.72761e-95	2.58132e-90
Promono	CEBPE	0.477134	0.29	0.126	1.4437e-94	6.50647e-90
Promono	CDK2AP2	0.267408	0.243	0.269	1.22446e-90	5.51838e-86
Promono	HCST	0.35406	0.628	0.652	1.50225e-90	6.77036e-86
Promono	TCEAL3	0.252061	0.279	0.279	1.65041e-90	7.43805e-86
Promono	AP3S1	0.279251	0.398	0.414	5.7488e-90	2.59087e-85
Promono	GCA	0.29309	0.621	0.581	8.38611e-89	3.77945e-84
Promono	SLC25A24	0.422206	0.327	0.305	3.3558e-88	1.51239e-83
Promono	MANF	0.272356	0.236	0.278	5.93879e-88	2.67649e-83
Promono	ACTN1	0.383122	0.658	0.598	3.56281e-87	1.60569e-82
Promono	CNIH4	0.348634	0.366	0.308	7.10032e-87	3.19997e-82
Promono	TOPBP1	0.342086	0.271	0.259	5.18254e-86	2.33567e-81
Promono	VAT1	0.302731	0.263	0.305	8.95375e-86	4.03528e-81
Promono	TNFAIP8	0.346961	0.481	0.476	1.28566e-85	5.79422e-81
Promono	TENT5A	0.554677	0.53	0.502	2.6787e-84	1.20724e-79
Promono	CITED2	0.319787	0.458	0.509	7.12695e-84	3.21198e-79
Promono	WAC-AS1	0.361159	0.296	0.299	2.17387e-83	9.7972e-79
Promono	FAM107B	0.365288	0.554	0.509	1.01234e-82	4.56241e-78
Promono	LMNB1	0.287885	0.321	0.302	3.31731e-80	1.49505e-75
Promono	TSPAN2	0.471474	0.379	0.226	1.00874e-79	4.5462e-75
Promono	MGST1	0.330663	0.555	0.562	1.70396e-79	7.67942e-75
Promono	BST1	0.400498	0.493	0.323	3.83065e-79	1.7264e-74
Promono	CTSG	0.483072	0.671	0.497	6.54045e-79	2.94765e-74
Promono	GRN	0.345199	0.625	0.547	3.46508e-78	1.56164e-73
Promono	SYK	0.31888	0.435	0.456	4.9083e-78	2.21207e-73
Promono	BLVRB	0.335431	0.408	0.369	1.58001e-77	7.1208e-73
Promono	GYPC	0.322538	0.333	0.309	3.54807e-77	1.59904e-72
Promono	MT-CO3	0.289846	0.992	0.965	1.98778e-76	8.95851e-72
Promono	RPS26	0.29022	0.9	0.818	3.22306e-76	1.45257e-71
Promono	CLEC11A	0.372959	0.489	0.519	1.24622e-75	5.61647e-71
Promono	DNAJC13	0.320599	0.353	0.314	1.25965e-74	5.677e-70
Promono	VAMP8	0.317965	0.717	0.714	1.69716e-74	7.64875e-70
Promono	HSD17B12	0.25339	0.376	0.406	4.47896e-74	2.01858e-69
Promono	LNPK	0.389463	0.256	0.203	1.6603e-72	7.48266e-68
Promono	NCOA7	0.255531	0.354	0.371	1.04672e-71	4.71735e-67
Promono	AGPS	0.257498	0.29	0.299	2.20251e-71	9.92625e-67
Promono	DACH1	0.489454	0.277	0.224	3.8221e-71	1.72255e-66
Promono	ATP8B4	0.382072	0.504	0.508	3.82305e-71	1.72297e-66
Promono	SRPK1	0.289535	0.413	0.391	6.28208e-71	2.83121e-66
Promono	RAB5B	0.311473	0.272	0.282	7.60832e-71	3.42892e-66
Promono	HMGB1	0.401765	0.836	0.816	7.80311e-71	3.51671e-66
Promono	TUBA4A	0.415778	0.364	0.207	5.92879e-70	2.67199e-65
Promono	MPO	0.695806	0.572	0.442	9.12285e-68	4.11149e-63
Promono	CFL1	0.268494	0.856	0.874	1.03086e-66	4.64587e-62
Promono	CA2	0.367694	0.277	0.219	1.58012e-66	7.1213e-62
Promono	TOR1AIP1	0.250337	0.299	0.335	5.80641e-65	2.61683e-60
Promono	CITED4	0.338832	0.366	0.298	1.46047e-64	6.58203e-60
Promono	AZI2	0.314796	0.371	0.355	8.18418e-64	3.68845e-59
Promono	AGTRAP	0.352041	0.451	0.362	2.21886e-63	9.99994e-59
Promono	CYSTM1	0.337426	0.449	0.3	1.50187e-61	6.76865e-57
Promono	CLEC12A	0.255256	0.593	0.567	1.99631e-61	8.99698e-57
Promono	LYST	0.262179	0.609	0.58	2.85996e-61	1.28893e-56
Promono	STOM	0.365469	0.313	0.24	5.39292e-61	2.43048e-56
Promono	SCPEP1	0.461171	0.319	0.239	3.33255e-60	1.50191e-55
Promono	RAB31	0.322045	0.434	0.257	4.86384e-60	2.19204e-55
Promono	NUCB2	0.376886	0.635	0.613	1.86863e-58	8.42155e-54
Promono	CD302	0.280373	0.44	0.417	1.36674e-56	6.15964e-52
Promono	MCEMP1	0.262417	0.317	0.165	1.29432e-55	5.83323e-51
Promono	FAM45A	0.257167	0.397	0.383	4.69487e-54	2.11588e-49
Promono	ALDH3B1	0.427406	0.283	0.21	5.76918e-54	2.60005e-49
Promono	MGAT4A	0.318341	0.263	0.158	6.091e-54	2.74509e-49
Promono	RAB27A	0.325867	0.613	0.535	5.23587e-53	2.3597e-48
Promono	CARHSP1	0.271003	0.257	0.197	4.18984e-50	1.88828e-45
Promono	PRCP	0.261292	0.343	0.301	1.21292e-49	5.4664e-45
Promono	GADD45A	0.29871	0.279	0.238	5.82352e-49	2.62454e-44
Promono	ACPP	0.267925	0.253	0.129	2.06189e-47	9.29254e-43
Promono	RPL7	0.253878	0.929	0.824	4.91273e-46	2.21407e-41
Promono	GYG1	0.289689	0.381	0.33	5.07152e-44	2.28563e-39
Promono	CEACAM4	0.260057	0.262	0.149	7.47375e-44	3.36827e-39
Promono	CD68	0.277054	0.34	0.244	3.12467e-43	1.40823e-38
Promono	RRAGD	0.264833	0.265	0.178	2.2542e-41	1.01592e-36
Promono	TNNT1	0.31255	0.332	0.236	1.69787e-40	7.65195e-36
Promono	SORT1	0.296139	0.253	0.171	5.28205e-38	2.38052e-33
Promono	RPS20	0.306299	0.885	0.797	2.79347e-37	1.25896e-32
Promono	ABHD5	0.259022	0.428	0.332	6.2436e-36	2.81386e-31
Promono	PTPN22	0.288425	0.263	0.204	5.36818e-35	2.41933e-30
Promono	PABPC1	0.370228	0.927	0.879	3.56256e-34	1.60558e-29
Promono	SPN	0.302766	0.738	0.708	7.62447e-33	3.4362e-28
Promono	BST2	0.252822	0.368	0.374	7.12756e-31	3.21225e-26
Mono	S100A12	3.09374	0.512	0.073	0	0
Mono	NAMPT	2.94783	0.539	0.203	0	0
Mono	IFITM2	2.63659	0.791	0.514	0	0
Mono	S100A9	2.42855	0.939	0.469	0	0
Mono	FCGR3B	2.34973	0.3	0.022	0	0
Mono	FPR1	2.32239	0.543	0.035	0	0
Mono	S100A8	2.15528	0.933	0.452	0	0
Mono	ZFP36L1	1.99037	0.356	0.082	0	0
Mono	RGS2	1.93931	0.426	0.076	0	0
Mono	CTSS	1.93592	0.852	0.653	0	0
Mono	NEAT1	1.90565	0.894	0.911	0	0
Mono	SERPINA1	1.89596	0.53	0.126	0	0
Mono	SOD2	1.88755	0.564	0.303	0	0
Mono	FGL2	1.85127	0.551	0.141	0	0
Mono	NCF1	1.83945	0.623	0.155	0	0
Mono	RIPOR2	1.82346	0.631	0.395	0	0
Mono	CMTM2	1.79076	0.335	0.035	0	0
Mono	SLC2A3	1.78214	0.466	0.144	0	0
Mono	MNDA	1.76984	0.911	0.574	0	0
Mono	LRRK2	1.73244	0.463	0.055	0	0
Mono	LITAF	1.70064	0.635	0.478	0	0
Mono	S100A11	1.70046	0.828	0.591	0	0
Mono	NCF2	1.69489	0.642	0.209	0	0
Mono	SAT1	1.6661	0.774	0.667	0	0
Mono	FTH1	1.64966	0.869	0.86	0	0
Mono	COTL1	1.64753	0.772	0.416	0	0
Mono	VNN2	1.63604	0.325	0.046	0	0
Mono	C5AR1	1.62196	0.358	0.017	0	0
Mono	JAML	1.62177	0.403	0.031	0	0
Mono	DUSP1	1.60823	0.561	0.369	0	0
Mono	MXD1	1.59945	0.469	0.258	0	0
Mono	CYBB	1.59634	0.588	0.165	0	0
Mono	RNF149	1.58249	0.491	0.29	0	0
Mono	CKAP4	1.57035	0.437	0.085	0	0
Mono	ALOX5AP	1.56782	0.647	0.281	0	0
Mono	PADI4	1.56586	0.462	0.21	0	0
Mono	TYMP	1.53876	0.601	0.378	0	0
Mono	CXCR2	1.53177	0.255	0.039	0	0
Mono	FCN1	1.5272	0.591	0.218	0	0
Mono	CSF3R	1.50992	0.776	0.573	0	0
Mono	SLC25A37	1.48764	0.526	0.444	0	0
Mono	IFITM3	1.48323	0.467	0.394	0	0
Mono	TMEM154	1.47913	0.48	0.224	0	0
Mono	FCGR2A	1.47719	0.342	0.048	0	0
Mono	LSP1	1.45313	0.544	0.369	0	0
Mono	ACSL1	1.44519	0.37	0.132	0	0
Mono	LILRB3	1.40965	0.326	0.038	0	0
Mono	SELL	1.3962	0.538	0.442	0	0
Mono	BASP1	1.37946	0.581	0.315	0	0
Mono	PGLYRP1	1.37753	0.276	0.088	0	0
Mono	FCER1G	1.37671	0.749	0.527	0	0
Mono	FYB1	1.36444	0.624	0.522	0	0
Mono	CEBPB	1.35883	0.6	0.466	0	0
Mono	S100A6	1.35424	0.929	0.87	0	0
Mono	TNFRSF1B	1.35171	0.44	0.121	0	0
Mono	TNFAIP2	1.34931	0.435	0.246	0	0
Mono	HLA-E	1.34841	0.839	0.717	0	0
Mono	HLA-B	1.33404	0.916	0.87	0	0
Mono	TXNIP	1.32397	0.713	0.738	0	0
Mono	MPEG1	1.31956	0.334	0.033	0	0
Mono	EVI2B	1.30534	0.688	0.575	0	0
Mono	GCA	1.29617	0.679	0.521	0	0
Mono	CDA	1.28852	0.497	0.173	0	0
Mono	MEGF9	1.28301	0.425	0.142	0	0
Mono	HLA-C	1.28286	0.824	0.749	0	0
Mono	JUNB	1.27979	0.637	0.54	0	0
Mono	FGR	1.27065	0.498	0.178	0	0
Mono	TNFSF10	1.25856	0.414	0.228	0	0
Mono	IGSF6	1.2547	0.393	0.054	0	0
Mono	SMCHD1	1.25188	0.599	0.606	0	0
Mono	KIAA1551	1.25067	0.504	0.414	0	0
Mono	SLC11A1	1.22701	0.293	0.057	0	0
Mono	S100A4	1.22131	0.896	0.757	0	0
Mono	VASP	1.21976	0.616	0.516	0	0
Mono	IL17RA	1.2182	0.593	0.351	0	0
Mono	IRF1	1.21707	0.526	0.533	0	0
Mono	PSAP	1.21486	0.65	0.558	0	0
Mono	MYO1F	1.21187	0.637	0.498	0	0
Mono	ITM2B	1.19679	0.807	0.854	0	0
Mono	BCL6	1.19674	0.285	0.056	0	0
Mono	LST1	1.18879	0.834	0.69	0	0
Mono	SYNE1	1.17777	0.296	0.175	0	0
Mono	ITGAM	1.16807	0.436	0.115	0	0
Mono	SDCBP	1.14866	0.63	0.612	0	0
Mono	BCL2A1	1.14721	0.372	0.145	0	0
Mono	PYGL	1.13687	0.535	0.423	0	0
Mono	DUSP6	1.13432	0.545	0.461	0	0
Mono	TYROBP	1.13348	0.799	0.748	0	0
Mono	ZFP36	1.12674	0.482	0.328	0	0
Mono	VSIR	1.12345	0.592	0.48	0	0
Mono	GRN	1.12165	0.651	0.489	0	0
Mono	CD14	1.1216	0.251	0.015	0	0
Mono	RNF213	1.11992	0.475	0.471	0	0
Mono	FAM129A	1.11876	0.333	0.288	0	0
Mono	IQGAP1	1.11789	0.638	0.497	0	0
Mono	P2RY13	1.11538	0.371	0.09	0	0
Mono	CD74	1.11088	0.39	0.363	0	0
Mono	LYN	1.1029	0.551	0.494	0	0
Mono	LYZ	1.10186	0.84	0.702	0	0
Mono	HLA-DRA	1.10021	0.344	0.264	0	0
Mono	SMAP2	1.09961	0.461	0.425	0	0
Mono	ACTB	1.09835	0.986	0.987	0	0
Mono	ITGB2	1.09597	0.627	0.493	0	0
Mono	CCPG1	1.09323	0.55	0.457	0	0
Mono	PLXNC1	1.08731	0.33	0.165	0	0
Mono	PLBD1	1.08682	0.261	0.022	0	0
Mono	RAB31	1.0865	0.454	0.152	0	0
Mono	CAP1	1.08396	0.815	0.797	0	0
Mono	CLEC7A	1.08392	0.293	0.102	0	0
Mono	MX2	1.08216	0.301	0.138	0	0
Mono	KLF2	1.07001	0.639	0.442	0	0
Mono	S100P	1.06711	0.425	0.201	0	0
Mono	LTA4H	1.05231	0.484	0.474	0	0
Mono	EFHD2	1.04355	0.593	0.465	0	0
Mono	MSRB1	1.04129	0.481	0.317	0	0
Mono	LCP1	1.03482	0.801	0.789	0	0
Mono	ABTB1	1.03111	0.351	0.228	0	0
Mono	RAB11FIP1	1.02805	0.557	0.451	0	0
Mono	CD93	1.02429	0.355	0.149	0	0
Mono	HLA-A	1.02045	0.884	0.885	0	0
Mono	ISG15	1.02044	0.325	0.399	0	0
Mono	PTAFR	1.0176	0.335	0.124	0	0
Mono	OGFRL1	1.01731	0.398	0.198	0	0
Mono	ARG1	1.00879	0.271	0.075	0	0
Mono	SAMHD1	1.00683	0.39	0.195	0	0
Mono	ALOX5	1.00102	0.287	0.052	0	0
Mono	BRI3	0.997418	0.621	0.64	0	0
Mono	IGF2R	0.991015	0.297	0.087	0	0
Mono	SNX10	0.98825	0.439	0.313	0	0
Mono	PTPRC	0.988203	0.831	0.828	0	0
Mono	CLEC12A	0.98606	0.623	0.533	0	0
Mono	ABHD5	0.982491	0.403	0.298	0	0
Mono	LRRC25	0.979858	0.307	0.05	0	0
Mono	CEBPD	0.956702	0.623	0.392	0	0
Mono	B2M	0.953432	0.984	0.982	0	0
Mono	MCL1	0.949112	0.645	0.646	0	0
Mono	HCLS1	0.947473	0.542	0.514	0	0
Mono	RASSF3	0.94611	0.298	0.145	0	0
Mono	CTSD	0.941001	0.604	0.636	0	0
Mono	HCK	0.933743	0.366	0.175	0	0
Mono	R3HDM4	0.932925	0.304	0.298	0	0
Mono	SP110	0.932137	0.37	0.331	0	0
Mono	LRP10	0.924739	0.346	0.262	0	0
Mono	LAPTM5	0.918152	0.712	0.75	0	0
Mono	CD55	0.914856	0.421	0.318	0	0
Mono	NADK	0.914316	0.331	0.184	0	0
Mono	SORL1	0.902523	0.525	0.507	0	0
Mono	NABP1	0.900646	0.33	0.324	0	0
Mono	CPPED1	0.895135	0.384	0.305	0	0
Mono	RASSF2	0.891779	0.389	0.262	0	0
Mono	MARCKS	0.886761	0.386	0.231	0	0
Mono	CDC42EP3	0.881903	0.373	0.202	0	0
Mono	CNN2	0.881846	0.5	0.496	0	0
Mono	CFLAR	0.881534	0.594	0.624	0	0
Mono	SLA	0.880349	0.396	0.302	0	0
Mono	RHOG	0.88015	0.577	0.598	0	0
Mono	ARRB2	0.879335	0.433	0.318	0	0
Mono	GBP2	0.879155	0.252	0.175	0	0
Mono	PPP1R18	0.876301	0.468	0.438	0	0
Mono	ARPC5	0.868976	0.797	0.822	0	0
Mono	IL6R	0.868611	0.392	0.277	0	0
Mono	ANP32A	0.865115	0.618	0.745	0	0
Mono	FBXL5	0.864471	0.457	0.379	0	0
Mono	HBB	0.856243	0.323	0.361	0	0
Mono	FTL	0.855574	0.951	0.965	0	0
Mono	DDX60L	0.85306	0.312	0.202	0	0
Mono	SEC14L1	0.847355	0.273	0.251	0	0
Mono	MYH9	0.844869	0.584	0.596	0	0
Mono	GPSM3	0.839246	0.544	0.553	0	0
Mono	IFNGR2	0.839053	0.376	0.289	0	0
Mono	QPCT	0.83613	0.272	0.133	0	0
Mono	LILRB2	0.83297	0.273	0.044	0	0
Mono	STX3	0.828656	0.261	0.155	0	0
Mono	YPEL3	0.828044	0.457	0.513	0	0
Mono	SLC16A3	0.81876	0.387	0.311	0	0
Mono	CORO1A	0.816702	0.639	0.598	0	0
Mono	WIPF1	0.814823	0.481	0.527	0	0
Mono	GNB2	0.81285	0.492	0.515	0	0
Mono	SPI1	0.811553	0.545	0.606	0	0
Mono	ADAR	0.806138	0.488	0.562	0	0
Mono	CDKN2D	0.804596	0.358	0.293	0	0
Mono	LYST	0.803611	0.637	0.546	0	0
Mono	GLIPR2	0.802471	0.33	0.165	0	0
Mono	NFAM1	0.799666	0.269	0.078	0	0
Mono	FMNL1	0.791956	0.475	0.513	0	0
Mono	RXRA	0.788865	0.302	0.135	0	0
Mono	ENTPD1	0.785071	0.326	0.137	0	0
Mono	MAP2K3	0.780497	0.34	0.305	0	0
Mono	HSPA1A	0.779256	0.398	0.34	0	0
Mono	PREX1	0.778614	0.28	0.166	0	0
Mono	CXCR4	0.777678	0.467	0.328	0	0
Mono	STK4	0.776856	0.507	0.56	0	0
Mono	ICAM3	0.774523	0.502	0.507	0	0
Mono	PSMB9	0.772564	0.43	0.448	0	0
Mono	CARD16	0.772419	0.396	0.38	0	0
Mono	FAM49B	0.772029	0.499	0.515	0	0
Mono	NRBF2	0.770745	0.343	0.328	0	0
Mono	ACTN1	0.769946	0.601	0.604	0	0
Mono	LBR	0.76925	0.586	0.64	0	0
Mono	CPEB4	0.768322	0.322	0.219	0	0
Mono	ANXA3	0.764492	0.301	0.201	0	0
Mono	GLRX	0.764021	0.528	0.454	0	0
Mono	DAZAP2	0.762089	0.62	0.686	0	0
Mono	CYSTM1	0.761398	0.376	0.271	0	0
Mono	GNAI2	0.75956	0.758	0.816	0	0
Mono	STAT1	0.758731	0.353	0.404	0	0
Mono	LPGAT1	0.755677	0.408	0.377	0	0
Mono	IFI6	0.755561	0.305	0.285	0	0
Mono	ATP6V1B2	0.753929	0.35	0.309	0	0
Mono	ATP6V0D1	0.751929	0.439	0.404	0	0
Mono	ARHGAP9	0.751472	0.323	0.312	0	0
Mono	TSPO	0.750539	0.747	0.79	0	0
Mono	NUMB	0.748045	0.335	0.336	0	0
Mono	TSC22D3	0.747633	0.538	0.592	0	0
Mono	BST1	0.74745	0.432	0.275	0	0
Mono	MCEMP1	0.747182	0.293	0.102	0	0
Mono	NUP214	0.746507	0.444	0.387	0	0
Mono	CFP	0.744782	0.422	0.365	0	0
Mono	PILRA	0.74373	0.252	0.045	0	0
Mono	PIK3AP1	0.743422	0.321	0.215	0	0
Mono	RTN3	0.742602	0.564	0.642	0	0
Mono	FRAT2	0.741	0.362	0.303	0	0
Mono	ACAP2	0.737623	0.522	0.561	0	0
Mono	SKAP2	0.737014	0.484	0.585	0	0
Mono	CD48	0.736079	0.267	0.118	0	0
Mono	MS4A6A	0.735169	0.37	0.222	0	0
Mono	ARHGAP30	0.730742	0.396	0.375	0	0
Mono	ITGAX	0.728371	0.251	0.161	0	0
Mono	IL2RG	0.726221	0.308	0.334	0	0
Mono	CD53	0.721212	0.39	0.409	0	0
Mono	CCDC88B	0.721109	0.333	0.286	0	0
Mono	POU2F2	0.720693	0.269	0.152	0	0
Mono	MYL6	0.716808	0.903	0.953	0	0
Mono	CMTM6	0.716464	0.589	0.674	0	0
Mono	USP10	0.714799	0.362	0.441	0	0
Mono	ADGRE5	0.713598	0.381	0.445	0	0
Mono	PGD	0.708118	0.499	0.536	0	0
Mono	TCIRG1	0.703844	0.314	0.242	0	0
Mono	SHKBP1	0.700747	0.342	0.366	0	0
Mono	BTG2	0.697471	0.373	0.29	0	0
Mono	MSL1	0.696292	0.334	0.36	0	0
Mono	IER2	0.693807	0.661	0.708	0	0
Mono	PTPRE	0.692634	0.474	0.434	0	0
Mono	CASP1	0.691577	0.326	0.289	0	0
Mono	RFLNB	0.691058	0.579	0.696	0	0
Mono	TLR4	0.690864	0.271	0.18	0	0
Mono	HIF1A	0.690079	0.408	0.435	0	0
Mono	FOS	0.68842	0.789	0.744	0	0
Mono	CDC42SE1	0.686144	0.37	0.396	0	0
Mono	EVI2A	0.683213	0.328	0.257	0	0
Mono	SELPLG	0.681998	0.273	0.242	0	0
Mono	SHISA5	0.678621	0.264	0.275	0	0
Mono	APOBR	0.676501	0.274	0.211	0	0
[truncated: 478 more rows]

## Sheet: Supplementary Table 3
Supplementary Table 3. Clinical and genetic characteristics of AML patients in IHC experiments
Patient ID	Gender	Age	FAB	Karyotype	Mutations	Response to chemotherapy
Pt#17	M	67	M2	46,XY[20]	Biallelic CEBPA	sensitive
Pt#18	M	79	M2	46,XY[20], i(17)(q10)[10/46, XY[2]	RUNX1, NRAS, BCOR, SRSF2, ASXL1	resistant
Pt#23	M	60	M2	46,XY[11]	GATA2, Biallelic CEBPA	sensitive
Pt#24	F	31	M1	46,XX[15]	WT1, Biallelic CEBPA	sensitive
Pt#25	M	55	M0	complex	TP53	resistant
Pt#26	F	68	M5	46,XX[20]	IDH1, DNMT3A	resistant

## Sheet: Supplementary Table 4
Supplementary Table 4. Clinical and genetic characteristics of AML cell lines in this study
Cell line	Gender	Age	FAB	Karyotype/Mutations
MV-411	M	10	M5	complex / MLL-AF4 w/FLT3-ITD
THP-1	M	1	M5	complex / MLL-rearranged
Kasumi-1	M	7	M2	t(8;21) / AML1-ETO
ME-1	M	38	M4	inv(16) (p13q22) / CBFB-MYH11
HL-60	F	36	M2	complex
KG-1	M	59	M6	FGFR1OP2-FGFR1
MOLM-13	M	20	M5a	complex / MLL-AF9

## Sheet: Supplementary Table 5
Supplementary Table 5. Clinical and genetic characteristics of refractory AML patients whose primary cells were used in the drug treatment experiments
Patient ID	Gender	Age	FAB	Karyotype	Mutations
Pt#13	F	55	M2	46,XX[20]	Biallelic CEBPA, CSF3R
Pt#19	M	81	M5	49, XY, +8, +8, +20[2] /46,XY[8]	TET2, KRAS
Pt#20	F	69	M2	46,XX[20]	NRAS, FLT3-TKD, DNMT3A, IDH1
Pt#21	F	70	M2	46,XX[20]	FLT3-TKD
Pt#22	M	74	M1	47, XY, +13[3] /46,XY[12]	TET2, DNMT3A, SRSF2, STAG2

## Sheet: Supplementary Table 6
Supplementary Table 6. The information of transcriptional datasets involved in this study.
Dataset	Sample number	Description
TCGA-LAML	139	RNA-seq data and clinical characteristics of AML Patients with various FAB or genetic subtypes
GSE1159	260	Microarray and survival data of AML Patients with different subtype
GSE10358	60	Microarray and survival data of AML Patients with different subtype
GSE40442	67	Primary AML cells treated with DMSO control, decitabine (100 nM) or cytarabine (100 nM)
GSE103424	36	de novo AML patients treated with the "7 + 3" induction regimen, including CR and non-CR groups
GSE83533	38	Matched samples from diagnosis and relapsed AML patients
GSE66525	22	Matched samples from diagnosis and relapsed AML patients
GSE128603	20	Matched samples from diagnosis and relapsed AML patients
GSE75086	16	Matched samples from diagnosis and relapsed AML patients
BeatAML	207	RNA-seq data and clinical characteristics of AML Patients with various FAB or genetic subtypes
